# Supplementary material for: Surface-Exposed Protein Moieties of Burkholderia cenocepacia J2315 in Microaerophilic and Aerobic Conditions
Source: Vaccines (Basel). 2024 Apr 9;12(4):398. doi: 10.3390/vaccines12040398 (PMC11054960; doi:10.3390/vaccines12040398)
Supplement: Supplementary file 1 [file vaccines-12-00398-s001.zip]

Archive with 2 entries (2 files):
- Supplementary_1.xlsx
- Supplementary_2.pdf
