# Supplementary material for: Surface-Exposed Protein Moieties of Burkholderia cenocepacia J2315 in Microaerophilic and Aerobic Conditions
Source: Vaccines (Basel). 2024 Apr 9;12(4):398. doi: 10.3390/vaccines12040398 (PMC11054960; doi:10.3390/vaccines12040398)
Supplement: Supplementary file 1 [file vaccines-12-00398-s001.zip › Supplementary_1.xlsx]

## Sheet: Title
Supplementary materials_File 1
Surface-exposed protein moieties of Burkholderia cenocepacia J2315 in microaerophilic and aerobic conditions
António M.M. Seixas1, 2, Carolina Silva1, 2, Joana M. M. Marques 1,2, Patrícia Mateus1, 2, Manuel J. Rodríguez-Ortega3, Joana R. Feliciano1, 2, Jorge H. Leitão1, 2*, Sílvia A. Sousa1, 2*
1 Department of Bioengineering, IBB—Institute for Bioengineering and Biosciences, Instituto Superior Técnico, Universidade de Lisboa, Av. Rovisco Pais, 1049-001 Lisboa, Portugal
2 Associate Laboratory, i4HB—Institute for Health and Bioeconomy at Instituto Superior Técnico, Universidade de Lisboa, Av. Rovisco Pais, 1049-001 Lisboa, Portugal
3 Departamento de Bioquímica y Biología Molecular, Universidad de Córdoba, and Campus de Excelencia Internacional CeiA3, 14071 Córdoba, Spain

## Sheet: Table S1
Table S1 -	Total proteins identified in B. cenocepacia J2315 by using the “surface shaving” strategy followed by LC-MS/MS, and analysis of the obtained protein moieties using Thermo Proteome Discoverer 2.5.0.400.
Checked	Protein FDR Confidence: Combined	Master	Accession	Description	Exp. q-value: Combined	Contaminant	Marked as	Sum PEP Score	Coverage [%]	# Peptides	# PSMs	# Unique Peptides	# AAs	MW [kDa]	calc. pI	Score Sequest HT: Sequest HT	# Peptides (by Search Engine): Sequest HT	# Razor Peptides	Abundance Ratio: (A) / (M)	Abundance Ratio (log2): (A) / (M)	Abundance Ratio Adj. P-Value: (A) / (M)	Abundance Ratio Variability [%]: (A) / (M)	Abundance Ratios (log2) (by Bio. Rep.): (A,1) / (M,1)	Abundance Ratios (log2) (by Bio. Rep.): (A,2) / (M,2)	Abundance Ratios (log2) (by Bio. Rep.): (A,3) / (M,3)	Abundances (Grouped): A	Abundances (Grouped): M	Abundance: F1: Sample, A, 6, 1	Abundance: F2: Sample, A, 4, 2	Abundance: F3: Sample, A, 2, 3	Abundance: F4: Sample, M, 3, 3	Abundance: F5: Sample, M, 2, 2	Abundance: F6: Sample, M, 1, 1	Abundances (Normalized): F1: Sample, A, 6, 1	Abundances (Normalized): F2: Sample, A, 4, 2	Abundances (Normalized): F3: Sample, A, 2, 3	Abundances (Normalized): F4: Sample, M, 3, 3	Abundances (Normalized): F5: Sample, M, 2, 2	Abundances (Normalized): F6: Sample, M, 1, 1	Abundances Count: F1: Sample, A, 6, 1	Abundances Count: F2: Sample, A, 4, 2	Abundances Count: F3: Sample, A, 2, 3	Abundances Count: F4: Sample, M, 3, 3	Abundances Count: F5: Sample, M, 2, 2	Abundances Count: F6: Sample, M, 1, 1	Found in Sample: [S1] F1: Sample, A, 6, 1	Found in Sample: [S2] F2: Sample, A, 4, 2	Found in Sample: [S3] F3: Sample, A, 2, 3	Found in Sample: [S4] F4: Sample, M, 3, 3
TRUE	High	Master Protein	B4EF03	Putative extracellular ligand-binding protein OS=Burkholderia cenocepacia (strain ATCC BAA-245 / DSM 16553 / LMG 16656 / NCTC 13227 / J2315 / CF5610) OX=216591 GN=BCAL0043 PE=3 SV=1	0	FALSE	Burkholderia	380.277	80	30	654	30	379	40.1	9.01	1316.05	30	0	1.477	0.56	0.651459	11.68	0.44	1.88	0.56	141.9	58.1	1.75404e+08	3.46232e+08	2.59133e+07	6.94137e+07	2.54329e+07	7.09454e+07	2.91665e+08	3.46232e+08	1.55306e+08	1.19435e+08	8.22553e+07	1.85643e+08	35	37	30	28	25	30	High	High	High	High
	Checked	Confidence	Annotated Sequence	Modifications	Qvality PEP	Qvality q-value	# Protein Groups	# Proteins	# PSMs	Master Protein Accessions	Positions in Master Proteins	Modifications in Master Proteins	# Missed Cleavages	Theo. MH+ [Da]	Contaminant	Marked as	Abundance Ratio: (A) / (M)	Abundance Ratio Adj. P-Value: (A) / (M)	Abundance Ratio Variability [%]: (A) / (M)	Abundances (Grouped): A	Abundances (Grouped): M	Abundances (Grouped) CV [%]: A	Abundances (Grouped) CV [%]: M	Abundance: F1: Sample, A, 6, 1	Abundance: F2: Sample, A, 4, 2	Abundance: F3: Sample, A, 2, 3	Abundance: F4: Sample, M, 3, 3	Abundance: F5: Sample, M, 2, 2	Abundance: F6: Sample, M, 1, 1	Abundances (Normalized): F1: Sample, A, 6, 1	Abundances (Normalized): F2: Sample, A, 4, 2	Abundances (Normalized): F3: Sample, A, 2, 3	Abundances (Normalized): F4: Sample, M, 3, 3	Abundances (Normalized): F5: Sample, M, 2, 2	Abundances (Normalized): F6: Sample, M, 1, 1	Abundances Count: F1: Sample, A, 6, 1	Abundances Count: F2: Sample, A, 4, 2	Abundances Count: F3: Sample, A, 2, 3	Abundances Count: F4: Sample, M, 3, 3	Abundances Count: F5: Sample, M, 2, 2	Abundances Count: F6: Sample, M, 1, 1	Quan Info	Found in Sample: [S1] F1: Sample, A, 6, 1	Found in Sample: [S2] F2: Sample, A, 4, 2	Found in Sample: [S3] F3: Sample, A, 2, 3	Found in Sample: [S4] F4: Sample, M, 3, 3	Found in Sample: [S5] F5: Sample, M, 2, 2	Found in Sample: [S6] F6: Sample, M, 1, 1	Confidence (by Search Engine): Sequest HT
	TRUE	High	[K].NGGITMYK.[V]	1xOxidation [M6]	0.00205546	0.000337477	1	1	21	B4EF03	B4EF03 [357-364]		0	899.429	FALSE	Burkholderia	1.055	0.993747	51.69	127.9	72.1	59.03	42.31	3.77171e+06	9644429	405490	2.05508e+06	815931	2.27156e+06	6.27165e+06	9644429	2.43022e+06	3.53602e+06	2.63889e+06	5.94401e+06	2	2	2	2	2	2		High	High	High	High	High	High	High
	TRUE	High	[R].IYANAGIPEIAMATAPEYTQQGYK.[T]		0.0111098	0.000337477	1	1	4	B4EF03	B4EF03 [116-139]		0	2600.27	FALSE	Burkholderia	7.415	0.00687791	994.19	119.2	80.8	106.94		17978	215344				20776.7	29894.2	215344				54366.3	1	2				1		Peak Found	High	Not Found	Not Found	Not Found	Peak Found	High
	TRUE	High	[R].IYANAGIPEIAMATAPEYTQQGYK.[T]	1xOxidation [M12]	4.00242e-07	0.000337477	1	1	25	B4EF03	B4EF03 [116-139]		0	2616.27	FALSE	Burkholderia	3.631	0.240351	61.72	169.4	30.6	61.97	52.56	3.86537e+06	1.04508e+07	410596	674790	170090	676435	6.42739e+06	1.04508e+07	2.46082e+06	1.16106e+06	550104	1.77003e+06	3	3	2	2	2	2		High	High	High	High	Peak Found	High	High
	TRUE	High	[R].MMTSDTQQGSVAGTFASK.[D]		0.0183546	0.000337477	1	1	1	B4EF03	B4EF03 [144-161]		0	1846.83	FALSE	Burkholderia	100	3.74057e-17	0	200					34568.9						34568.9						1						Not Found	High	Not Found	Not Found	Not Found	Not Found	High
	TRUE	High	[R].MMTSDTQQGSVAGTFASK.[D]	1xOxidation [M]	1.70201e-07	0.000337477	1	1	34	B4EF03	B4EF03 [144-161]		0	1862.83	FALSE	Burkholderia	3.828	0.212287	2.82	158.6	41.4	40.81	10.92	562489	1.67847e+06	136410	126544	83833.6	93385.1	935314	1.67847e+06	817546	217735	271135	244361	3	2	3	2	3	3		High	High	High	High	High	High	High
	TRUE	High	[R].MMTSDTQQGSVAGTFASK.[D]	2xOxidation [M1; M2]	2.03915e-09	0.000337477	1	1	64	B4EF03	B4EF03 [144-161]		0	1878.82	FALSE	Burkholderia	1.163	0.967149	8.02	134.3	65.7	33.28	48.12	1.26276e+07	1.96066e+07	1.75998e+06	5.57168e+06	2.29103e+06	6.89844e+06	2.09973e+07	1.96066e+07	1.05481e+07	9.58677e+06	7.40967e+06	1.80512e+07	3	3	4	4	2	4		High	High	High	High	High	High	High
	TRUE	High	[R].MMTSDTQQGSVAGTFASKDLGMK.[K]	3xOxidation [M1; M2; M22]	0.0177744	0.000337477	1	1	2	B4EF03	B4EF03 [144-166]		1	2439.08	FALSE	Burkholderia	10.595	0.00106465	691.78	97.6	102.4	23.03		49779.9		9942.28			28177.4	82774.7		59586.9			73731.9	1		1			1		High	Not Found	Peak Found	Not Found	Not Found	High	High
	TRUE	High	[K].RFGEDVQTYSPYAYDGAMAMLNAMK.[K]	3xOxidation [M18; M20; M24]	0.0208687	0.000337477	1	1	1	B4EF03	B4EF03 [296-320]		1	2877.25	FALSE	Burkholderia																										No Quan Values	Not Found	High	Not Found	Not Found	Not Found	Not Found	High
	TRUE	High	[K].IGYAGPMTGAQAHYGK.[D]		2.0551e-05	0.000337477	1	1	3	B4EF03	B4EF03 [30-45]		0	1621.78	FALSE	Burkholderia	100	3.74057e-17	0	200					1.1657e+06						1.1657e+06						2						Not Found	High	Not Found	Not Found	Not Found	Not Found	High
	TRUE	High	[K].IGYAGPMTGAQAHYGK.[D]	1xOxidation [M7]	9.82005e-06	0.000337477	1	1	39	B4EF03	B4EF03 [30-45]		0	1637.77	FALSE	Burkholderia	1.579	0.830002	29.67	141.7	58.3	52.37	46.63	9.40322e+06	28644317	1.6927e+06	3.73456e+06	1.67402e+06	4.73157e+06	1.56358e+07	28644317	1.01449e+07	6.42578e+06	5.41411e+06	1.23811e+07	4	2	4	3	3	3		High	High	High	High	High	High	High
	TRUE	High	[K].LKAAKPDLVYYGGADSQAAPMVK.[Q]	1xOxidation [M21]	1.05078e-06	0.000337477	1	1	6	B4EF03	B4EF03 [216-238]		1	2409.25	FALSE	Burkholderia	10.208	0.00259492	108.07	171.3	28.7	14.01	91.21	239658	416470	52932.5	18062.3		55032.4	398506	416470	317240	31078.4		144003	2	2	2	1		2		High	High	High	Peak Found	Not Found	Peak Found	High
	TRUE	High	[K].VEKGEWKPLK.[S]		0.00159678	0.000337477	1	1	5	B4EF03	B4EF03 [365-374]		1	1213.69	FALSE	Burkholderia	28.939	6.5653e-06	135.49	171.1	28.9	70.56	75.88	50988	296793	18421.8		3171.07	12994.8	84783.6	296793	110407		10255.9	34003.4	2	2	2		1	2		High	High	Peak Found	Not Found	Peak Found	Peak Found	High
	TRUE	High	[R].TAYGQGLADQFEK.[A]		1.24798e-05	0.000337477	1	1	34	B4EF03	B4EF03 [175-187]		0	1427.68	FALSE	Burkholderia	1.958	0.68054	56.71	141.5	58.5	36.96	33.67	2.07012e+07	3.14663e+07	2.62277e+06	7.55464e+06	2.70577e+06	6.71731e+06	3.44223e+07	3.14663e+07	1.5719e+07	1.29987e+07	8.75102e+06	1.75772e+07	2	3	3	3	1	2		High	High	High	High	High	High	High
	TRUE	High	[K].TDMAGVTSTHVAYDAK.[G]		3.43837e-06	0.000337477	1	1	10	B4EF03	B4EF03 [337-352]		0	1666.77	FALSE	Burkholderia	19.87	0.000293487	137.29	159.2	40.8	90.26	57.33	437493	2.41022e+06	70333.6	166629	37505.9		727470	2.41022e+06	421529	286707	121302		2	2	2	2	2			High	High	High	High	High	Not Found	High
	TRUE	High	[K].TDMAGVTSTHVAYDAK.[G]	1xOxidation [M3]	4.05461e-07	0.000337477	1	1	51	B4EF03	B4EF03 [337-352]		0	1682.77	FALSE	Burkholderia	1.216	0.961799	22.15	119.1	80.9	28.55	42.71	1.09954e+07	2.61139e+07	2.52154e+06	7.22159e+06	2.19114e+06	6.75427e+06	1.82833e+07	2.61139e+07	1.51123e+07	1.24256e+07	7.08661e+06	1.76739e+07	6	5	4	6	5	6		High	High	High	High	High	High	High
	TRUE	High	[K].FVLSTQDDQADPR.[T]		1.52998e-06	0.000337477	1	1	55	B4EF03	B4EF03 [72-84]		0	1491.71	FALSE	Burkholderia	1.518	0.856083	28.39	134.2	65.8	33.89	47.11	2.36464e+07	3.17896e+07	3.19417e+06	9.06507e+06	3.08122e+06	9.89895e+06	3.93195e+07	3.17896e+07	1.91436e+07	1.55976e+07	9.9653e+06	2.59026e+07	3	4	6	4	3	3		High	High	High	High	High	High	High
	TRUE	High	[R].FGEDVQTYSPYAYDGAMAMLNAMK.[K]	3xOxidation [M17; M19; M23]	2.35149e-09	0.000337477	1	1	38	B4EF03	B4EF03 [297-320]		0	2721.15	FALSE	Burkholderia	1.648	0.800236	1.01	154.3	45.7	48.76	56.77	1.65238e+06	3.93463e+06	222319	473028	175539	637031	2.7476e+06	3.93463e+06	1.33242e+06	813903	567730	1.66692e+06	2	2	2	4	4	4		High	High	High	High	High	High	High
	TRUE	High	[K].DMQNGIVLALEDFNATNPK.[I]	1xOxidation [M2]	2.87446e-09	0.000337477	1	1	17	B4EF03	B4EF03 [46-64]		0	2106.02	FALSE	Burkholderia	3.374	0.280949	52.87	167.9	32.1	55.91	54.78	6.5848e+06	16430977	758025	1.21635e+06	293520	1.24021e+06	1.09493e+07	16430977	4.54306e+06	2.09287e+06	949304	3.24527e+06	2	2	2	2	2	2		High	High	High	High	High	High	High
	TRUE	High	[K].AGGATIVDREFTNDK.[A]		1.54542e-05	0.000337477	1	1	12	B4EF03	B4EF03 [191-205]		1	1593.79	FALSE	Burkholderia	1.673	0.793676	13.1	125.2	74.8	68.27	81.32	3.99804e+06	1.28097e+06	644906	1.34309e+06	217588	1.91351e+06	6.64801e+06	1.28097e+06	3.86511e+06	2.31095e+06	703723	5.0071e+06	2	2	2	2	2	2		High	High	High	High	Peak Found	High	High
	TRUE	High	[K].AGGATIVDR.[E]		0.000308171	0.000337477	1	1	18	B4EF03	B4EF03 [191-199]		0	859.463	FALSE	Burkholderia	1.005	0.997858	31.12	103.3	96.7	46.62	21.27	4245330	14401892	1.10744e+06	3.83995e+06	1.85641e+06	3398817	7.0592e+06	14401892	6.63722e+06	6.60712e+06	6.004e+06	8.89369e+06	1	1	1	1	1	1		High	High	High	High	High	High	High
	TRUE	High	[K].KADSTDPAK.[Y]		0.0014584	0.000337477	1	1	4	B4EF03	B4EF03 [321-329]		1	932.468	FALSE	Burkholderia	0.01	3.74057e-17	0	93.1	106.9		55.86	79337.2			87988.2	29801.6	111206	131923			151395	96384.4	290994	1			1	1	1		High	Not Found	Not Found	High	High	High	High
	TRUE	High	[K].AAKPDLVYYGGADSQAAPMVK.[Q]	1xOxidation [M19]	8.73348e-08	0.000337477	1	1	39	B4EF03	B4EF03 [218-238]		0	2168.07	FALSE	Burkholderia	2.075	0.64239	13.47	142.9	57.1	36.73	25.55	6.2417e+06	1.60172e+07	1.3062e+06	2.41191e+06	912217	1.91156e+06	1.03788e+07	1.60172e+07	7.82844e+06	4.14999e+06	2.9503e+06	5.00198e+06	2	2	2	2	2	2		High	High	High	High	High	High	High
	TRUE	High	[K].AAKPDLVYYGGADSQAAPMVK.[Q]		4.87835e-06	0.000337477	1	1	4	B4EF03	B4EF03 [218-238]		0	2152.07	FALSE	Burkholderia	100	3.74057e-17	0	200		120.29		35138.9	723717					58429.5	723717					1	2						High	High	Not Found	Not Found	Not Found	Not Found	High
	TRUE	High	[K].ALGFNAPLMSGEMVK.[T]	2xOxidation [M9; M13]	7.93e-06	0.000337477	1	1	35	B4EF03	B4EF03 [242-256]		0	1596.78	FALSE	Burkholderia	1.778	0.754521	38.85	146.7	53.3	37.69	37.4	1.95454e+07	3.09926e+07	2.4639e+06	6.54005e+06	2.80346e+06	6.98444e+06	3.25004e+07	3.09926e+07	1.47668e+07	1.1253e+07	9.06697e+06	1.82762e+07	2	3	2	2	2	2		High	High	High	High	High	High	High
	TRUE	High	[K].ALGFNAPLMSGEMVK.[T]	1xOxidation [M]	7.85584e-05	0.000337477	1	1	7	B4EF03	B4EF03 [242-256]		0	1580.78	FALSE	Burkholderia	100	3.74057e-17	0	200		110.21		83993.1	1.12598e+06					139665	1.12598e+06					2	2						High	High	Not Found	Not Found	Not Found	Not Found	High
	TRUE	High	[K].IAGNAADGTIASLAGLPLEEMPGGK.[T]		3.03817e-08	0.000337477	1	1	3	B4EF03	B4EF03 [263-287]		0	2353.21	FALSE	Burkholderia	100	3.74057e-17	0	200					654045						654045						2						Not Found	High	Not Found	Not Found	Not Found	Not Found	High
	TRUE	High	[K].IAGNAADGTIASLAGLPLEEMPGGK.[T]	1xOxidation [M21]	3.54922e-08	0.000337477	1	1	39	B4EF03	B4EF03 [263-287]		0	2369.2	FALSE	Burkholderia	3.841	0.210511	99.39	158.7	41.3	49.61	25.17	1.75655e+07	3.40016e+07	1.80398e+06	4.96234e+06	1.57477e+06	2.90587e+06	2.92082e+07	3.40016e+07	1.08117e+07	8.53832e+06	5.09312e+06	7.6038e+06	3	3	2	2	2	2		High	High	High	High	High	High	High
	TRUE	High	[K].KIAIVDDR.[T]		0.00764097	0.000337477	1	1	18	B4EF03	B4EF03 [167-174]		1	929.541	FALSE	Burkholderia	1.484	0.870195	48.4	124.1	75.9	40.35	38.42	1.63581e+06	4.94237e+06	411455	965940	408407	1.04021e+06	2.72005e+06	4.94237e+06	2.46597e+06	1.66202e+06	1.32087e+06	2.72192e+06	3	3	2	3	2	3		High	High	High	High	High	High	High
	TRUE	High	[K].GEWKPLK.[S]		0.0308269	0.000337477	1	1	3	B4EF03	B4EF03 [368-374]		0	857.488	FALSE	Burkholderia	3.467	0.265618	74.12	148.9	51.1	94.18	24.49	757991	6.90595e+06	296374	297798		277862	1.2604e+06	6.90595e+06	1.77625e+06	512399		727081	1	1	1	1		1		Peak Found	High	Peak Found	Peak Found	Not Found	Peak Found	High
	TRUE	High	[K].GMLGHFNSGTTIPASR.[I]		0.000314218	0.000337477	1	1	4	B4EF03	B4EF03 [100-115]		0	1645.81	FALSE	Burkholderia	100	3.74057e-17	0	182.2	17.8	101.9		62162.1	636393		14554			103364	636393		25041.9			2	2		1				High	High	Not Found	Peak Found	Not Found	Not Found	High
	TRUE	High	[K].GMLGHFNSGTTIPASR.[I]	1xOxidation [M2]	1.91934e-06	0.000337477	1	1	34	B4EF03	B4EF03 [100-115]		0	1661.81	FALSE	Burkholderia	1.819	0.73941	42.91	148.1	51.9	43.64	45.79	1.12024e+07	2.2291e+07	1.40772e+06	3.7926e+06	1.22118e+06	3.9125e+06	1.86275e+07	2.2291e+07	8.43685e+06	6.52563e+06	3.94956e+06	1.02379e+07	5	6	4	4	2	4		High	High	High	High	High	High	High
	TRUE	High	[R].TGTTVAQK.[L]		0.0609771	0.000940953	1	1	4	B4EF03	B4EF03 [85-92]		0	805.441	FALSE	Burkholderia	0.932	0.988399	16.95	89.8	110.2	35.83	37.15	63957.7	137290	10690.9	39964.5	40348.5	58476.5	106350	137290	64073.5	68763.8	130495	153016	1	1	1	1	1	1		Peak Found	Peak Found	Peak Found	High	High	High	High
	TRUE	High	[K].LVDDGIK.[G]		0.0459738	0.000940953	1	1	7	B4EF03	B4EF03 [93-99]		0	759.425	FALSE	Burkholderia	1.196	0.965275	43.11	117.7	82.3	26.64	44.67	4.87388e+06	11304308	1131417	3295674	1.23015e+06	3.65195e+06	8.10435e+06	11304308	6.78091e+06	5.67062e+06	3.97857e+06	9.55607e+06	1	1	1	1	1	1		High	High	Peak Found	High	Peak Found	High	High
	TRUE	High	[K].IAIVDDR.[T]		0.0400043	0.000940953	1	1	3	B4EF03	B4EF03 [168-174]		0	801.446	FALSE	Burkholderia	1.394	0.907108	18.97	141.1	58.9	35.13	44.51	9817884	15538579	1.31759e+06	3774234	1.59209e+06	4474197	1.63253e+07	15538579	7.8967e+06	6.49404e+06	5.14914e+06	1.17076e+07	1	1	1	1	1	1		Peak Found	High	Peak Found	High	Peak Found	Peak Found	High
	TRUE	High	[K].NGGITMYK.[V]		0.0400043	0.000940953	1	1	1	B4EF03	B4EF03 [357-364]		0	883.434	FALSE	Burkholderia	100	3.74057e-17	0	200					170945						170945						1						Not Found	High	Not Found	Not Found	Not Found	Not Found	High
	TRUE	High	[R].EFTNDKAVDFK.[A]		0.0665311	0.00124985	1	1	2	B4EF03	B4EF03 [200-210]		1	1313.64	FALSE	Burkholderia	1.56	0.670609	74.64	120.5	79.5	42.59	84.49	109799	75606.9	31333.4	69941.5	9964.51	101391	182575	75606.9	187790	120343	32227.3	265311	2	2	2	2	1	2		Peak Found	Peak Found	Peak Found	Peak Found	Peak Found	High	High
	TRUE	High	[K].LVDDGIKGMLGHFNSGTTIPASR.[I]	1xOxidation [M9]	0.0894199	0.00442391	1	1	1	B4EF03	B4EF03 [93-115]		1	2402.21	FALSE	Burkholderia	100	3.74057e-17	0	200		47.61		84855.9	126174	8000.61				141100	126174	47950				1	1	1					Peak Found	High	Peak Found	Not Found	Not Found	Not Found	High
	TRUE	High	[K].NGGITMYKVEK.[G]	1xOxidation [M6]	0.105325	0.00688709	1	1	3	B4EF03	B4EF03 [357-367]		1	1255.64	FALSE	Burkholderia	1.619	0.663234	38.86	117.2	82.8	60.44	79.48	130333	72142.5	52240.3	89024.3	13773.8	120003	216720	72142.5	313091	153177	44547.2	314012	2	1	2	2	1	2		Peak Found	High	High	Peak Found	Peak Found	High	High
	TRUE	High	[K].TDMAGVTSTHVAYDAKGDLK.[N]	1xOxidation [M3]	0.105325	0.00688709	1	1	2	B4EF03	B4EF03 [337-356]		1	2096	FALSE	Burkholderia	2.673	0.296923	91.05	130.5	69.5	17	75.81	37673.4	69096.7	8181.27	10659.1		23204.1	62643.9	69096.7	49032.7	18340.3		60718.3	1	1	1	1		1		High	High	Peak Found	Peak Found	Not Found	Peak Found	High
	TRUE	High	[K].AGGATIVDREFTNDKAVDFK.[A]		0.116628	0.00901228	1	1	1	B4EF03	B4EF03 [191-210]		2	2154.08	FALSE	Burkholderia	100	3.74057e-17	0	171.3	28.7	35.6		226459	465160	36239.9			24075.9	376560	465160	217196			62999.5	1	1	1			1		Peak Found	High	Peak Found	Not Found	Not Found	Peak Found	High
TRUE	High	Master Protein	B4EEU6	Periplasmic glutamate/aspartate-binding protein OS=Burkholderia cenocepacia (strain ATCC BAA-245 / DSM 16553 / LMG 16656 / NCTC 13227 / J2315 / CF5610) OX=216591 GN=gltI PE=4 SV=1	0	FALSE	Burkholderia	286.57	72	37	456	37	297	32.5	8.94	858.09	37	0	0.748	-0.42	0.996969	81.84	-1.05	2.24	-0.42	81.5	118.5	4.04244e+07	2.96776e+08	1.16592e+07	5.9072e+07	1.90328e+07	5.79747e+07	6.72182e+07	2.96776e+08	6.98768e+07	1.01641e+08	6.15559e+07	1.51703e+08	35	39	34	33	32	34	High	High	High	High
	Checked	Confidence	Annotated Sequence	Modifications	Qvality PEP	Qvality q-value	# Protein Groups	# Proteins	# PSMs	Master Protein Accessions	Positions in Master Proteins	Modifications in Master Proteins	# Missed Cleavages	Theo. MH+ [Da]	Contaminant	Marked as	Abundance Ratio: (A) / (M)	Abundance Ratio Adj. P-Value: (A) / (M)	Abundance Ratio Variability [%]: (A) / (M)	Abundances (Grouped): A	Abundances (Grouped): M	Abundances (Grouped) CV [%]: A	Abundances (Grouped) CV [%]: M	Abundance: F1: Sample, A, 6, 1	Abundance: F2: Sample, A, 4, 2	Abundance: F3: Sample, A, 2, 3	Abundance: F4: Sample, M, 3, 3	Abundance: F5: Sample, M, 2, 2	Abundance: F6: Sample, M, 1, 1	Abundances (Normalized): F1: Sample, A, 6, 1	Abundances (Normalized): F2: Sample, A, 4, 2	Abundances (Normalized): F3: Sample, A, 2, 3	Abundances (Normalized): F4: Sample, M, 3, 3	Abundances (Normalized): F5: Sample, M, 2, 2	Abundances (Normalized): F6: Sample, M, 1, 1	Abundances Count: F1: Sample, A, 6, 1	Abundances Count: F2: Sample, A, 4, 2	Abundances Count: F3: Sample, A, 2, 3	Abundances Count: F4: Sample, M, 3, 3	Abundances Count: F5: Sample, M, 2, 2	Abundances Count: F6: Sample, M, 1, 1	Quan Info	Found in Sample: [S1] F1: Sample, A, 6, 1	Found in Sample: [S2] F2: Sample, A, 4, 2	Found in Sample: [S3] F3: Sample, A, 2, 3	Found in Sample: [S4] F4: Sample, M, 3, 3	Found in Sample: [S5] F5: Sample, M, 2, 2	Found in Sample: [S6] F6: Sample, M, 1, 1	Confidence (by Search Engine): Sequest HT
	TRUE	High	[K].LYANPNDKALD.[-]		0.000440063	0.000337477	1	1	11	B4EEU6	B4EEU6 [287-297]		1	1233.61	FALSE	Burkholderia	0.966	0.99199	113.41	98.3	101.7	45.98	78.64	1.40435e+06	5067201	422930	1.52482e+06	381198	2.46479e+06	2.33517e+06	5067201	2.53474e+06	2.62365e+06	1.23287e+06	6.44962e+06	1	1	1	1	1	1		High	High	Peak Found	High	High	High	High
	TRUE	High	[K].MNNDKQLGMNIISAK.[D]	1xOxidation [M1]	0.0047058	0.000337477	1	1	1	B4EEU6	B4EEU6 [166-180]		1	1692.84	FALSE	Burkholderia																										No Quan Values	Not Found	High	Not Found	Not Found	Not Found	Not Found	High
	TRUE	High	[K].MNNDKQLGMNIISAK.[D]	2xOxidation [M1; M9]	1.2004e-05	0.000337477	1	1	11	B4EEU6	B4EEU6 [166-180]		1	1708.84	FALSE	Burkholderia	0.586	0.766321	114.95	73.9	126.1	67.15	64.99	191035	1.09432e+06	74593.9	443064	129617	606008	317655	1.09432e+06	447063	762346	419208	1.58574e+06	2	2	2	2	2	2		High	High	Peak Found	High	High	High	High
	TRUE	High	[K].MNNDKQLGMNIISAKDHGDSFNTLESGR.[A]	2xOxidation [M1; M9]	0.000788284	0.000337477	1	1	3	B4EEU6	B4EEU6 [166-193]		2	3124.44	FALSE	Burkholderia	100	3.74057e-17	0	200		124.89		22099.8	592111					36747.9	592111					1	3						Peak Found	High	Not Found	Not Found	Not Found	Not Found	High
	TRUE	High	[K].QLGMNIISAK.[D]	1xOxidation [M4]	0.00464532	0.000337477	1	1	9	B4EEU6	B4EEU6 [171-180]		0	1090.59	FALSE	Burkholderia	0.606	0.789158	85.63	78.2	121.8	71.54	47.14	2145808	10779569	561333	3228269	1.11e+06	3.55172e+06	3.56808e+06	10779569	3.36423e+06	5.55464e+06	3.58996e+06	9.2938e+06	1	1	1	1	1	1		High	High	Peak Found	High	Peak Found	High	High
	TRUE	High	[K].QLGMNIISAKDHGDSFNTLESGR.[A]	1xOxidation [M4]	0.00502016	0.000337477	1	1	2	B4EEU6	B4EEU6 [171-193]		1	2506.2	FALSE	Burkholderia	100	3.74057e-17	0	200					883195						883195						2						Not Found	High	Not Found	Not Found	Not Found	Not Found	High
	TRUE	High	[R].QQQAAFSDTIFVIGTR.[L]		8.79024e-08	0.000337477	1	1	31	B4EEU6	B4EEU6 [116-131]		0	1781.92	FALSE	Burkholderia	0.898	0.969689	21.36	95.2	104.8	106.88	43.9	2.69153e+06	2.43078e+07	644607	2.86069e+06	602646	1.90472e+06	4.47551e+06	2.43078e+07	3.86332e+06	4.92218e+06	1.94908e+06	4.98409e+06	2	2	2	2	2	2		High	High	High	High	High	High	High
	TRUE	High	[K].NIPVTSQNR.[I]		0.0018532	0.000337477	1	1	6	B4EEU6	B4EEU6 [85-93]		0	1028.55	FALSE	Burkholderia	0.646	0.826775	119.3	78.5	121.5	103.34	38.36	841320	9861575	377082	2.03362e+06	922143	2.27764e+06	1.39896e+06	9861575	2.25996e+06	3.49909e+06	2.9824e+06	5.95992e+06	1	1	1	1	1	1		Peak Found	High	Peak Found	High	Peak Found	High	High
	TRUE	High	[K].IKDTGVIALGHR.[E]		2.3768e-06	0.000337477	1	1	31	B4EEU6	B4EEU6 [31-42]		1	1279.75	FALSE	Burkholderia	2.368	0.537914	78.99	140.6	59.4	131.55	42.29	780665	1.58279e+07	288380	424248	156448	448432	1.2981e+06	1.58279e+07	1.72835e+06	729971	505985	1.17341e+06	5	7	3	4	2	2		High	High	High	High	High	High	High
	TRUE	High	[K].LNLPNLQVK.[N]		0.0281927	0.000337477	1	1	7	B4EEU6	B4EEU6 [76-84]		0	1038.63	FALSE	Burkholderia	0.568	0.745939	7.04	79.9	120.1	98.43	28.15	2.54667e+06	18989904	576285	3699634	1.28151e+06	2.8474e+06	4.23464e+06	18989904	3.45384e+06	6.36568e+06	4.14468e+06	7.4508e+06	1	1	1	1	1	1		Peak Found	High	Peak Found	High	High	High	High
	TRUE	High	[K].WFENPIPPK.[G]		0.00118544	0.000337477	1	1	37	B4EEU6	B4EEU6 [264-272]		0	1127.59	FALSE	Burkholderia	1.516	0.856083	99.61	107.4	92.6	94.03	48.76	576600	4871074	197075	452664	315047	736255	958779	4871074	1.18113e+06	778865	1.01893e+06	1.92656e+06	2	1	2	1	2	2		High	High	High	High	High	High	High
	TRUE	High	[K].VVDDAISQVEK.[S]		1.25609e-05	0.000337477	1	1	27	B4EEU6	B4EEU6 [243-253]		0	1202.63	FALSE	Burkholderia	0.47	0.601673	58.63	72.9	127.1	60.96	54.4	4.88757e+06	19325082	1.10986e+06	8.22767e+06	2.35264e+06	9224269	8.12712e+06	19325082	6.65172e+06	1.41567e+07	7.60893e+06	2.41372e+07	1	1	1	1	1	1		High	High	High	High	High	High	High
	TRUE	High	[K].VVDDAISQVEKSGEAAK.[I]		1.51468e-07	0.000337477	1	1	7	B4EEU6	B4EEU6 [243-259]		1	1745.89	FALSE	Burkholderia	0.459	0.588032	41.6	67.8	132.2	85.26	56.68	247244	1.52088e+06	61355.3	465484	93206.8	438228	411122	1.52088e+06	367720	800924	301450	1.14671e+06	2	2	2	2	2	2		High	High	Peak Found	High	High	High	High
	TRUE	High	[K].TVVTTAGTTSER.[L]		1.00778e-05	0.000337477	1	1	31	B4EEU6	B4EEU6 [150-161]		0	1222.63	FALSE	Burkholderia	0.738	0.908283	117.65	84.9	115.1	93.39	48.83	2.41676e+06	2.44382e+07	1.16543e+06	5502151	2.11456e+06	6.63778e+06	4.01862e+06	2.44382e+07	6.98477e+06	9.46714e+06	6.83891e+06	1.73691e+07	2	3	1	1	3	1		High	High	High	High	High	High	High
	TRUE	High	[R].ESSIPFSYYDQNQQVVGYSR.[E]		0.000155092	0.000337477	1	1	14	B4EEU6	B4EEU6 [43-62]		0	2367.09	FALSE	Burkholderia	1.992	0.668488	105.91	133.2	66.8	106.94	86.39	497611	5.35807e+06	168424	294441	76161	555629	827435	5.35807e+06	1.00941e+06	506622	246320	1.45392e+06	2	2	2	2	2	2		High	High	High	High	High	High	High
	TRUE	High	[R].AVAFMMDDALLAGERAK.[A]	2xOxidation [M5; M6]	0.0276577	0.000337477	1	1	2	B4EEU6	B4EEU6 [194-210]		1	1840.89	FALSE	Burkholderia	1.168	0.894379	71.4	97.4	102.6	16.11	70.5	69423.6	127951	26254.6	78263.1	8495.27	72829.2	115439	127951	157352	134661	27475.4	190572	1	1	1	1	1	1		High	High	Peak Found	Peak Found	Peak Found	Peak Found	High
	TRUE	High	[K].DHGDSFNTLESGR.[A]		4.78446e-06	0.000337477	1	1	46	B4EEU6	B4EEU6 [181-193]		0	1434.62	FALSE	Burkholderia	0.748	0.912834	114.04	85.6	114.4	100.57	52.46	2.98964e+06	2.61244e+07	862072	4.01501e+06	1.21529e+06	4.49412e+06	4.97122e+06	2.61244e+07	5.16665e+06	6.90833e+06	3.9305e+06	1.17598e+07	3	3	3	4	3	4		High	High	High	High	High	High	High
	TRUE	High	[R].AVAFMMDDALLAGER.[A]	2xOxidation [M5; M6]	1.06448e-06	0.000337477	1	1	30	B4EEU6	B4EEU6 [194-208]		0	1641.76	FALSE	Burkholderia	0.759	0.919391	78.22	86.3	113.7	87.41	34.76	4.55695e+06	3.46479e+07	1.59547e+06	7.32468e+06	2.24624e+06	5.83024e+06	7.57736e+06	3.46479e+07	9.5621e+06	1.2603e+07	7.26479e+06	1.5256e+07	2	2	2	2	2	2		High	High	High	High	High	High	High
	TRUE	High	[R].AVAFMMDDALLAGER.[A]	1xOxidation [M]	5.46214e-07	0.000337477	1	1	3	B4EEU6	B4EEU6 [194-208]		0	1625.77	FALSE	Burkholderia	100	3.74057e-17	0	200					849070						849070						2						Not Found	High	Not Found	Not Found	Not Found	Not Found	High
	TRUE	High	[K].DTGVIALGHR.[E]		0.000348532	0.000337477	1	1	8	B4EEU6	B4EEU6 [33-42]		0	1038.57	FALSE	Burkholderia	0.763	0.923401	128.85	86.6	113.4	110.43	42.42	758866	8.29956e+06	230753	1.05284e+06	439964	1.20091e+06	1.26185e+06	8.29956e+06	1.38297e+06	1.81154e+06	1.42293e+06	3.14243e+06	1	2	1	2	2	2		High	High	High	Peak Found	High	High	High
	TRUE	High	[K].DSGVKDFADLK.[G]		0.000247254	0.000337477	1	1	11	B4EEU6	B4EEU6 [137-147]		1	1194.6	FALSE	Burkholderia	0.8	0.946132	115.3	88.9	111.1	63.63	55.41	1.78726e+06	8.5975e+06	551923	2.4042e+06	739113	2.85949e+06	2.97189e+06	8.5975e+06	3.30784e+06	4.13672e+06	2.39044e+06	7.48244e+06	2	2	2	2	2	2		High	High	Peak Found	High	Peak Found	High	High
	TRUE	High	[K].DSGVKDFADLKGK.[T]		2.26482e-05	0.000337477	1	1	13	B4EEU6	B4EEU6 [137-149]		2	1379.72	FALSE	Burkholderia	1.245	0.956278	90.86	110.9	89.1	97.37	80.79	485557	4.08871e+06	146596	410234	85901.9	640310	807391	4.08871e+06	878591	705859	277824	1.6755e+06	2	2	2	2	2	2		High	High	High	High	High	High	High
	TRUE	High	[K].KDSGVKDFADLK.[G]		0.000863101	0.000337477	1	1	4	B4EEU6	B4EEU6 [136-147]		2	1322.7	FALSE	Burkholderia	2.066	0.436585	109.21	134.8	65.2	102.68	70.85	129847	1.58085e+06	63449.2	106994	27235	151653	215911	1.58085e+06	380269	184097	88083.6	396831	2	2	2	2	2	2		Peak Found	High	Peak Found	High	Peak Found	Peak Found	High
	TRUE	High	[K].KKLNLPNLQVK.[N]		0.00852752	0.000337477	1	1	5	B4EEU6	B4EEU6 [74-84]		2	1294.82	FALSE	Burkholderia	16.128	9.12083e-05	81.01	169.1	30.9	98.54	62.53	184690	1398146	42960.6	50058.3	17332.7	7276.83	307106	1398146	257475	86131.6	56057.6	19041.3	2	2	2	2	2	1		High	High	Peak Found	High	Peak Found	Peak Found	High
	TRUE	High	[K].KLYANPNDKALD.[-]		0.00629472	0.000337477	1	1	4	B4EEU6	B4EEU6 [286-297]		2	1361.71	FALSE	Burkholderia	0.862	0.997629	135.08	92.6	107.4	103.72	87.65	56113.2	663988	25227.7	101997	21191.4	180641	93305.8	663988	151197	175498	68537.3	472685	1	2	2	1	1	2		Peak Found	High	Peak Found	High	Peak Found	High	High
	TRUE	High	[R].KMNNDKQLGMNIISAK.[D]	2xOxidation [M2; M10]	0.0102825	0.000337477	1	1	2	B4EEU6	B4EEU6 [165-180]		2	1836.93	FALSE	Burkholderia	1.14	0.910578	84.35	106.5	93.5	99.22	59.88	108166	1.03468e+06	38922.7	118965	31003.2	139925	179860	1.03468e+06	233275	204694	100271	366143	2	2	2	2	1	2		Peak Found	High	Peak Found	Peak Found	Peak Found	Peak Found	High
	TRUE	High	[K].KIKDTGVIALGHR.[E]		0.00869428	0.000337477	1	1	2	B4EEU6	B4EEU6 [30-42]		2	1407.84	FALSE	Burkholderia	100	3.74057e-17	0	200		116.35		4409.16	75371.6					7331.62	75371.6					1	2						Peak Found	High	Not Found	Not Found	Not Found	Not Found	High
	TRUE	High	[K].KLNLPNLQVK.[N]		0.00759178	0.000337477	1	1	19	B4EEU6	B4EEU6 [75-84]		1	1166.73	FALSE	Burkholderia	0.955	0.990468	130.63	97.7	102.3	102.2	40.08	1.80559e+06	11886401	257580	2.05227e+06	457767	1.20197e+06	3.00236e+06	11886401	1.54375e+06	3.53118e+06	1.48051e+06	3.1452e+06	3	2	3	3	2	3		High	High	Peak Found	High	High	High	High
	TRUE	High	[K].KVVDDAISQVEK.[S]		1.05453e-05	0.000337477	1	1	16	B4EEU6	B4EEU6 [242-253]		1	1330.72	FALSE	Burkholderia	0.554	0.725871	47.84	79.1	120.9	85.61	44.24	1.53225e+06	9.2361e+06	360135	2.26297e+06	755079	2.32331e+06	2.54785e+06	9.2361e+06	2.15839e+06	3.89373e+06	2.44208e+06	6.07943e+06	2	2	2	2	2	2		High	High	High	High	High	High	High
	TRUE	High	[K].KVVDDAISQVEKSGEAAK.[I]		8.23886e-08	0.000337477	1	1	4	B4EEU6	B4EEU6 [242-259]		2	1873.99	FALSE	Burkholderia	1.466	0.771094	107.86	118.9	81.1	121.52	48.48	44887.4	421113	5258.43	45846.3	8648.91	19456.2	74639.4	421113	31515.3	78884.2	27972.3	50911	1	2	1	1	1	1		High	High	Peak Found	High	Peak Found	Peak Found	High
	TRUE	High	[K].GKTVVTTAGTTSER.[L]		4.38524e-05	0.000337477	1	1	6	B4EEU6	B4EEU6 [148-161]		1	1407.74	FALSE	Burkholderia	0.701	0.930324	110.2	82.4	117.6	55.39	62.57	94777.4	516034	50527.5	250935	58399.1	292034	157597	516034	302826	431764	188875	764166	2	2	2	2	2	2		High	High	Peak Found	High	Peak Found	High	High
	TRUE	High	[K].GLNLNFPLSDSMK.[K]	1xOxidation [M12]	3.68158e-05	0.000337477	1	1	25	B4EEU6	B4EEU6 [273-285]		0	1451.72	FALSE	Burkholderia	0.686	0.86561	5.74	86.7	113.3	94.78	19.67	3.5801e+06	2.56205e+07	857150	4517798	1.79862e+06	3314305	5.95305e+06	2.56205e+07	5.13715e+06	7.77343e+06	5.81712e+06	8.67255e+06	1	2	1	1	1	1		High	High	High	High	High	High	High
	TRUE	High	[K].GLNLNFPLSDSMKK.[L]	1xOxidation [M12]	8.11446e-05	0.000337477	1	1	12	B4EEU6	B4EEU6 [273-286]		1	1579.81	FALSE	Burkholderia	1.303	0.936155	82.5	113.1	86.9	74.33	47.59	1.81995e+06	8.54493e+06	377655	2.27658e+06	464296	887768	3.02624e+06	8.54493e+06	2.26339e+06	3.91714e+06	1.50163e+06	2.32302e+06	2	2	2	2	2	2		High	High	High	High	Peak Found	High	High
	TRUE	High	[K].GDADFKKVVDDAISQVEK.[S]		0.0703515	0.00154699	1	1	1	B4EEU6	B4EEU6 [236-253]		2	1964	FALSE	Burkholderia	100	3.74057e-17	0	200					136346						136346						1						Not Found	High	Not Found	Not Found	Not Found	Not Found	High
	TRUE	High	[R].EFQLKVVDAVK.[K]		0.0730126	0.00246876	1	1	2	B4EEU6	B4EEU6 [63-73]		1	1275.73	FALSE	Burkholderia	2.367	0.366078	44.93	130.1	69.9	32.9	51.19	68296	188101	17941.4	70736.9	18854.9	18333.6	113563	188101	107528	121712	60980.8	47973.6	1	1	1	1	1	1		High	High	Peak Found	Peak Found	Peak Found	Peak Found	High
	TRUE	High	[K].LYANPNDK.[A]		0.0762371	0.00304241	1	1	8	B4EEU6	B4EEU6 [287-294]		0	934.463	FALSE	Burkholderia	0.581	0.761164	121.03	73.5	126.5	94.59	33.3	798620	7.8644e+06	353871	2.12118e+06	768435	1.88914e+06	1.32796e+06	7.8644e+06	2.12085e+06	3.64975e+06	2.48528e+06	4.94331e+06	1	1	1	1	1	1		High	High	Peak Found	High	High	High	High
	TRUE	High	[R].KGDADFK.[K]		0.0856757	0.00442391	1	1	1	B4EEU6	B4EEU6 [235-241]		1	780.389	FALSE	Burkholderia	0.643	0.874552	42.92	74.5	125.5	51.3	40.58	104334	536866	58756.3	318296	183425	417351	173487	536866	352143	547668	593233	1.09208e+06	1	1	1	1	1	1		Peak Found	Peak Found	Peak Found	High	Peak Found	Peak Found	High
	TRUE	High	[K].KLYANPNDK.[A]		0.112519	0.00793511	1	1	2	B4EEU6	B4EEU6 [286-294]		1	1062.56	FALSE	Burkholderia	0.706	0.914945	103.87	82.7	117.3	82.77	29.22	150118	1.16068e+06	62974.9	310876	152291	314847	249618	1.16068e+06	377427	534902	492542	823861	1	1	1	1	1	1		High	High	Peak Found	Peak Found	Peak Found	Peak Found	High
	TRUE	High	[K].GLNLNFPLSDSMKK.[L]		0.115934	0.00901228	1	1	1	B4EEU6	B4EEU6 [273-286]		1	1563.82	FALSE	Burkholderia	100	3.74057e-17	0	127.8	72.2	7.58			76214.4	14157.1			17363.2		76214.4	84847.4			45434.3		1	1			1		Not Found	High	Peak Found	Not Found	Not Found	Peak Found	High
	TRUE	High	[K].VVDDAISQVEKSGEAAKIYAK.[W]		0.117326	0.00956313	1	1	1	B4EEU6	B4EEU6 [243-263]		2	2221.17	FALSE	Burkholderia	3.358	0.164994	71.83	142	58	57.2	43.25	45262.1	183751	12177.9	24506		8565.63	75262.5	183751	72985.5	42165.6		22413.7	1	1	1	1		1		Peak Found	High	Peak Found	Peak Found	Not Found	Peak Found	High
TRUE	High	Master Protein	B4EPH7	Extracellular amino acid-binding protein OS=Burkholderia cenocepacia (strain ATCC BAA-245 / DSM 16553 / LMG 16656 / NCTC 13227 / J2315 / CF5610) OX=216591 GN=BCAS0060 PE=3 SV=1	0	FALSE	Burkholderia	211.355	66	20	301	17	377	39.2	8.57	614.97	20	3	1.157	0.21	0.839365	16.13	0.21	1.31	0.04	125.4	74.6	6.42071e+07	1.07481e+08	9.85672e+06	3.68828e+07	1.3003e+07	3.62348e+07	1.06765e+08	1.07481e+08	5.90742e+07	6.34615e+07	4.20545e+07	9.48157e+07	19	22	20	20	19	19	High	High	High	High
	Checked	Confidence	Annotated Sequence	Modifications	Qvality PEP	Qvality q-value	# Protein Groups	# Proteins	# PSMs	Master Protein Accessions	Positions in Master Proteins	Modifications in Master Proteins	# Missed Cleavages	Theo. MH+ [Da]	Contaminant	Marked as	Abundance Ratio: (A) / (M)	Abundance Ratio Adj. P-Value: (A) / (M)	Abundance Ratio Variability [%]: (A) / (M)	Abundances (Grouped): A	Abundances (Grouped): M	Abundances (Grouped) CV [%]: A	Abundances (Grouped) CV [%]: M	Abundance: F1: Sample, A, 6, 1	Abundance: F2: Sample, A, 4, 2	Abundance: F3: Sample, A, 2, 3	Abundance: F4: Sample, M, 3, 3	Abundance: F5: Sample, M, 2, 2	Abundance: F6: Sample, M, 1, 1	Abundances (Normalized): F1: Sample, A, 6, 1	Abundances (Normalized): F2: Sample, A, 4, 2	Abundances (Normalized): F3: Sample, A, 2, 3	Abundances (Normalized): F4: Sample, M, 3, 3	Abundances (Normalized): F5: Sample, M, 2, 2	Abundances (Normalized): F6: Sample, M, 1, 1	Abundances Count: F1: Sample, A, 6, 1	Abundances Count: F2: Sample, A, 4, 2	Abundances Count: F3: Sample, A, 2, 3	Abundances Count: F4: Sample, M, 3, 3	Abundances Count: F5: Sample, M, 2, 2	Abundances Count: F6: Sample, M, 1, 1	Quan Info	Found in Sample: [S1] F1: Sample, A, 6, 1	Found in Sample: [S2] F2: Sample, A, 4, 2	Found in Sample: [S3] F3: Sample, A, 2, 3	Found in Sample: [S4] F4: Sample, M, 3, 3	Found in Sample: [S5] F5: Sample, M, 2, 2	Found in Sample: [S6] F6: Sample, M, 1, 1	Confidence (by Search Engine): Sequest HT
	TRUE	High	[K].MPGGADFLAK.[Y]		0.0294809	0.000337477	1	1	1	B4EPH7	B4EPH7 [283-292]		0	1006.5	FALSE	Burkholderia	8.886	0.00192926	94.49	172.3	27.7	86.34	61.19	113511	662888	24291.9	9521.92	9398.49	22383.8	188748	662888	145588	16383.6	30396.6	58571.7	1	1	1	1	1	1		Peak Found	High	Peak Found	Peak Found	Peak Found	Peak Found	High
	TRUE	High	[K].MPGGADFLAK.[Y]	1xOxidation [M1]	4.21807e-05	0.000337477	1	1	30	B4EPH7	B4EPH7 [283-292]		0	1022.5	FALSE	Burkholderia	1.064	0.990745	31.32	125.5	74.5	25.88	57.04	5.21262e+06	8.17579e+06	861178	2.81821e+06	1.117e+06	3.94542e+06	8.66762e+06	8.17579e+06	5.16129e+06	4.84908e+06	3.61261e+06	1.0324e+07	2	2	2	2	2	2		High	High	High	High	High	High	High
	TRUE	High	[K].IYSDAGIVQISPSATNPTYTQQGFK.[T]		1.48121e-06	0.000337477	1	1	19	B4EPH7	B4EPH7 [116-140]		0	2686.34	FALSE	Burkholderia	2.176	0.602675	23.37	153.4	46.6	50.69	56.09	2.37152e+06	6.42275e+06	366785	697096	154642	692680	3.94339e+06	6.42275e+06	2.19825e+06	1.19944e+06	500145	1.81254e+06	2	2	2	2	2	2		High	High	High	High	High	High	High
	TRUE	High	[K].IGSVEPTTGGISHLGK.[D]		0.000108607	0.000337477	1	1	14	B4EPH7	B4EPH7 [30-45]		0	1552.83	FALSE	Burkholderia	1.129	0.973792	41.9	113.1	86.9	38.54	42.87	10313839	1.22653e+07	1.27357e+06	5.47688e+06	1.99674e+06	5.80512e+06	1.715e+07	1.22653e+07	7.63289e+06	9.42365e+06	6.45786e+06	1.51903e+07	2	2	2	2	2	2		High	High	Peak Found	High	High	High	High
	TRUE	High	[K].IKGENPDAIMYGGMDATGGPLAK.[Q]	2xOxidation [M10; M14]	9.94155e-08	0.000337477	1	1	20	B4EPH7	B4EPH7 [216-238]		1	2338.11	FALSE	Burkholderia	1.211	0.962567	3.2	125.3	74.7	21.9	42.91	5.00528e+06	7.37279e+06	887799	2.55283e+06	917423	2.68366e+06	8.32284e+06	7.37279e+06	5.32083e+06	4.39246e+06	2.96713e+06	7.02235e+06	4	4	2	2	3	3		High	High	High	High	High	High	High
	TRUE	High	[K].ILAAMPATK.[Y]	1xOxidation [M5]	0.0133067	0.000337477	2	2	12	B4EE76; B4EPH7	B4EE76 [333-341]; B4EPH7 [330-338]		0	931.528	FALSE	Burkholderia	0.998	0.997516	43.83	103.7	96.3	8.76	37.84	2.90683e+06	4382817	677642	2.36411e+06	956002	2.45525e+06	4.83351e+06	4382817	4.06131e+06	4.06774e+06	3.09191e+06	6.42465e+06	2	1	2	2	2	2	Shared	High	High	High	High	High	High	High
	TRUE	High	[K].IKGENPDAIMYGGMDATGGPLAK.[Q]	1xOxidation [M14]	0.00103471	0.000337477	1	1	1	B4EPH7	B4EPH7 [216-238]		1	2322.11	FALSE	Burkholderia	100	3.74057e-17	0	200					118139						118139						1						Not Found	High	Not Found	Not Found	Not Found	Not Found	High
	TRUE	High	[R].LAVEEINAK.[G]		0.00282265	0.000337477	3	3	17	B4EE76; B4EH79; B4EPH7	B4EE76 [56-64]; B4EH79 [55-63]; B4EPH7 [53-61]		0	986.552	FALSE	Burkholderia	0.885	0.967149	46.65	107.1	92.9	32.68	41.63	9504994	13551868	1.32172e+06	6.83548e+06	2.34526e+06	6.82143e+06	1.5805e+07	13551868	7.92146e+06	1.17613e+07	7.58506e+06	1.78497e+07	1	2	2	2	2	2	Shared	High	High	High	High	High	High	High
	TRUE	High	[K].ITLQLDAQDDAADPR.[Q]		1.2196e-06	0.000337477	1	1	30	B4EPH7	B4EPH7 [70-84]		0	1641.81	FALSE	Burkholderia	3.349	0.285033	17.15	149.4	50.6	45.82	40.34	5.43826e+06	1.02461e+07	611193	2.9946e+06	945829	924788	9.04282e+06	1.02461e+07	3.66306e+06	5.15259e+06	3.05901e+06	2.41989e+06	3	3	2	2	3	4		High	High	High	High	High	High	High
	TRUE	High	[K].LVDDKVVAVIGHLNSGTSIPASK.[I]		0.0211381	0.000337477	1	1	3	B4EPH7	B4EPH7 [93-115]		1	2320.29	FALSE	Burkholderia	100	3.74057e-17	0	132.8	67.2	39.22		648200	686880	83057.5	201887			1.07784e+06	686880	497788	347372			3	3	2	2				High	High	Peak Found	Peak Found	Not Found	Not Found	High
	TRUE	High	[K].YDGVIGTTTFDAK.[G]		7.12842e-05	0.000337477	1	1	23	B4EPH7	B4EPH7 [339-351]		0	1387.67	FALSE	Burkholderia	1.363	0.914388	50.75	131.7	68.3	18.92	54.44	5.62185e+06	9282431	1.09523e+06	2.79973e+06	1.24135e+06	3.98638e+06	9.3481e+06	9282431	6.56404e+06	4.81728e+06	4.01479e+06	1.04312e+07	2	1	1	1	1	1		High	High	High	High	High	High	High
	TRUE	High	[R].VVATDAQQGPALASYAQSK.[G]		5.95937e-08	0.000337477	1	1	40	B4EPH7	B4EPH7 [145-163]		0	1904.97	FALSE	Burkholderia	0.972	0.993979	8.47	122	78	25.17	45.99	7452042	12478265	1.28524e+06	4.6051e+06	1.68168e+06	5.1494e+06	1.23914e+07	12478265	7.70284e+06	7.92364e+06	5.43891e+06	1.34745e+07	2	2	2	2	2	2		High	High	High	High	High	High	High
	TRUE	High	[K].VVAVIGHLNSGTSIPASK.[I]		4.63197e-06	0.000337477	1	1	25	B4EPH7	B4EPH7 [98-115]		0	1749.99	FALSE	Burkholderia	1.561	0.837299	77	123.1	76.9	54.03	31.59	3.65794e+06	9.47651e+06	475114	2.2065e+06	639594	1.48954e+06	6.08247e+06	9.47651e+06	2.84749e+06	3.79656e+06	2.06858e+06	3.89769e+06	3	3	3	3	2	3		High	High	Peak Found	High	High	High	High
	TRUE	High	[K].SVAVIDDSTAYGQGLANEFEK.[K]		1.46691e-10	0.000337477	1	1	22	B4EPH7	B4EPH7 [167-187]		0	2214.06	FALSE	Burkholderia	2.743	0.425842	81.74	151.6	48.4	62.36	45.13	2.3089e+06	6.38709e+06	251868	712930	157654	534977	3.83927e+06	6.38709e+06	1.50952e+06	1.22669e+06	509884	1.39988e+06	2	2	2	2	1	2		High	High	High	High	High	High	High
	TRUE	High	[K].TFLDQVKM.[-]	1xOxidation [M8]	0.017889	0.000337477	1	1	3	B4EPH7	B4EPH7 [370-377]		1	997.502	FALSE	Burkholderia	2.127	0.443743	122.14	125.2	74.8	79.93	109.84	71108	69960.9	54917.6	41070.4	10171.3	120582	118239	69960.9	329137	70666.7	32896	315527	1	1	1	1	1	1		Peak Found	High	High	Peak Found	Peak Found	High	High
	TRUE	High	[K].FDAPFAYDAVYIAVDAMK.[R]	1xOxidation [M17]	1.36158e-06	0.000337477	1	1	6	B4EPH7	B4EPH7 [303-320]		0	2022.95	FALSE	Burkholderia																										No Quan Values	Not Found	High	Not Found	Not Found	Not Found	High	High
	TRUE	High	[K].KITLQLDAQDDAADPR.[Q]		4.32596e-07	0.000337477	1	1	9	B4EPH7	B4EPH7 [69-84]		1	1769.9	FALSE	Burkholderia	2.567	0.473516	91.35	145.6	54.4	35.91	64.53	1.81285e+06	1.65406e+06	288025	1.01819e+06	199220	235281	3.01444e+06	1.65406e+06	1.72622e+06	1.75193e+06	644319	615660	2	2	2	2	2	2		High	High	Peak Found	High	High	High	High
	TRUE	High	[K].GDLTHGIISIYGYK.[S]		0.000697009	0.000337477	1	1	5	B4EPH7	B4EPH7 [352-365]		0	1536.81	FALSE	Burkholderia	9.911	0.00905569	126.74	181.7	18.3	66.5	88.13	444259	1.37435e+06	51329.2	124297	10350.1	28483.4	738720	1.37435e+06	307631	213868	33474.3	74532.6	1	2	1	1	1	1		High	High	High	High	Peak Found	Peak Found	High
	TRUE	High	[K].GENPDAIMYGGMDATGGPLAK.[Q]	1xOxidation [M12]	0.000364699	0.000337477	1	1	2	B4EPH7	B4EPH7 [218-238]		0	2080.93	FALSE	Burkholderia	100	3.74057e-17	0	200					101009						101009						1						Not Found	High	Not Found	Not Found	Not Found	Not Found	High
	TRUE	High	[K].GENPDAIMYGGMDATGGPLAK.[Q]	2xOxidation [M8; M12]	1.64885e-05	0.000337477	1	1	14	B4EPH7	B4EPH7 [218-238]		0	2096.93	FALSE	Burkholderia	1.205	0.964202	52.92	119	81	51.65	24.04	696219	1856297	101969	458259	181379	367069	1.15768e+06	1856297	611130	788492	586616	960510	2	2	2	2	2	2		High	High	High	High	High	High	High
	TRUE	High	[R].ANSTDPAKILAAMPATK.[Y]	1xOxidation [M13]	0.031422	0.000337477	2	2	1	B4EE76; B4EPH7	B4EE76 [325-341]; B4EPH7 [322-338]		1	1715.9	FALSE	Burkholderia	0.643	0.889054	81.69	87.4	112.6	26.08	93.16		43167.9	4959.46	26845.1	9312.89	64885.5		43167.9	29723.5	46190.3	30119.8	169786		1	1	1	1	1	Shared	Not Found	Peak Found	Peak Found	Peak Found	Peak Found	High	High
	TRUE	High	[K].VLSHDATNDK.[A]		0.0495845	0.000940953	1	1	3	B4EPH7	B4EPH7 [196-205]		0	1099.54	FALSE	Burkholderia	0.421	0.513183	7.78	63.5	136.5	22.58	27.39	520027	547874	115803	866536	402598	826582	864708	547874	694038	1.49098e+06	1.30208e+06	2.16292e+06	1	1	1	1	1	1		Peak Found	High	Peak Found	High	High	Peak Found	High
	TRUE	High	[K].RFNQGIK.[F]		0.0682042	0.00154699	1	1	1	B4EPH7	B4EPH7 [296-302]		1	862.489	FALSE	Burkholderia	1.198	0.870909	44.28	117.3	82.7	43.1	44.51	106886	324290	25017.5	72759.8	27417.2	80864.9	177732	324290	149937	125192	88672.9	211599	1	1	1	1	1	1		Peak Found	High	Peak Found	Peak Found	Peak Found	Peak Found	High
TRUE	High	Master Protein	B4ECT7	Chaperonin GroEL OS=Burkholderia cenocepacia (strain ATCC BAA-245 / DSM 16553 / LMG 16656 / NCTC 13227 / J2315 / CF5610) OX=216591 GN=groEL PE=3 SV=1	0	FALSE	Burkholderia	204.797	61	27	241	22	546	56.9	5.22	490.83	27	5	0.585	-0.77	0.909206	4.09	-0.98	-0.77	-0.73	74	126	1.14992e+07	1.46002e+07	3.17153e+06	1.87988e+07	8.10884e+06	1.30582e+07	1.9121e+07	1.46002e+07	1.90079e+07	3.23457e+07	2.62257e+07	3.41695e+07	26	27	25	27	25	25	High	High	High	High
	Checked	Confidence	Annotated Sequence	Modifications	Qvality PEP	Qvality q-value	# Protein Groups	# Proteins	# PSMs	Master Protein Accessions	Positions in Master Proteins	Modifications in Master Proteins	# Missed Cleavages	Theo. MH+ [Da]	Contaminant	Marked as	Abundance Ratio: (A) / (M)	Abundance Ratio Adj. P-Value: (A) / (M)	Abundance Ratio Variability [%]: (A) / (M)	Abundances (Grouped): A	Abundances (Grouped): M	Abundances (Grouped) CV [%]: A	Abundances (Grouped) CV [%]: M	Abundance: F1: Sample, A, 6, 1	Abundance: F2: Sample, A, 4, 2	Abundance: F3: Sample, A, 2, 3	Abundance: F4: Sample, M, 3, 3	Abundance: F5: Sample, M, 2, 2	Abundance: F6: Sample, M, 1, 1	Abundances (Normalized): F1: Sample, A, 6, 1	Abundances (Normalized): F2: Sample, A, 4, 2	Abundances (Normalized): F3: Sample, A, 2, 3	Abundances (Normalized): F4: Sample, M, 3, 3	Abundances (Normalized): F5: Sample, M, 2, 2	Abundances (Normalized): F6: Sample, M, 1, 1	Abundances Count: F1: Sample, A, 6, 1	Abundances Count: F2: Sample, A, 4, 2	Abundances Count: F3: Sample, A, 2, 3	Abundances Count: F4: Sample, M, 3, 3	Abundances Count: F5: Sample, M, 2, 2	Abundances Count: F6: Sample, M, 1, 1	Quan Info	Found in Sample: [S1] F1: Sample, A, 6, 1	Found in Sample: [S2] F2: Sample, A, 4, 2	Found in Sample: [S3] F3: Sample, A, 2, 3	Found in Sample: [S4] F4: Sample, M, 3, 3	Found in Sample: [S5] F5: Sample, M, 2, 2	Found in Sample: [S6] F6: Sample, M, 1, 1	Confidence (by Search Engine): Sequest HT
	TRUE	High	[K].MVEGVNILANAVK.[V]	1xOxidation [M1]	0.000230249	0.000337477	1	1	15	B4ECT7	B4ECT7 [16-28]		0	1373.75	FALSE	Burkholderia	0.609	0.79219	4.4	74.3	125.7	13.15	16.97	807924	1.15679e+06	251595	1.43868e+06	544413	867861	1.34343e+06	1.15679e+06	1.50788e+06	2.47543e+06	1.76074e+06	2.27093e+06	1	1	1	1	1	1		High	High	High	High	High	High	High
	TRUE	High	[R].QIVTNGGEEASVVVAAVAAGK.[G]		2.22624e-08	0.000337477	1	1	12	B4ECT7	B4ECT7 [453-473]		0	1970.06	FALSE	Burkholderia	1.243	0.956278	8.76	103.6	96.4	9.9	29.37	621665	860368	149093	676765	202043	317766	1.03371e+06	860368	893559	1.16446e+06	653449	831499	2	2	2	2	2	2		High	High	High	High	High	High	High
	TRUE	High	[K].QVAVLDNPFVLLHDK.[K]		0.0216872	0.000337477	1	1	3	B4ECT7	B4ECT7 [211-225]		0	1707.94	FALSE	Burkholderia	100	3.74057e-17	0	107.5	92.5	28.68		48240.7	121019		49300.6			80215.3	121019		84827.7			1	1		1				Peak Found	High	Not Found	High	Not Found	Not Found	High
	TRUE	High	[R].IEVGKENTTIIDGAGEAASIEAR.[V]		0.000276037	0.000337477	1	1	4	B4ECT7	B4ECT7 [323-345]		1	2344.2	FALSE	Burkholderia	1.14	0.899548	62.12	125.8	74.2	39.01	61.25	164583	123550	30667.2	161287	33511	38932.9	273671	123550	183797	277515	108382	101876	1	1	1	1	1	1		High	High	Peak Found	High	Peak Found	Peak Found	High
	TRUE	High	[K].LQNMGAQMVK.[E]	2xOxidation [M4; M8]	0.00368029	0.000337477	1	1	4	B4ECT7	B4ECT7 [66-75]		0	1151.55	FALSE	Burkholderia	0.556	0.797384	11	74.3	125.7	19.41	13.96	58593.1	144223	20037.4	134956	62775.5	67022.5	97429.5	144223	120090	232208	203029	175378	1	1	1	1	1	1		High	High	Peak Found	High	Peak Found	Peak Found	High
	TRUE	High	[R].VEDALHATR.[A]		3.19257e-05	0.000337477	1	1	8	B4ECT7	B4ECT7 [396-404]		0	1011.52	FALSE	Burkholderia	0.457	0.67031	9	50.7	149.3	22.65	19.02	117617	200575	47944.9	343322	135730	245786	195575	200575	287348	590728	438980	643150	1	1	1	1	1	1		High	High	High	High	High	High	High
	TRUE	High	[K].VGAATEVEMK.[E]	1xOxidation [M9]	0.000541419	0.000337477	1	1	11	B4ECT7	B4ECT7 [381-390]		0	1050.51	FALSE	Burkholderia	0.524	0.681514	42.43	68.8	131.2	16.17	21.08	245290	558998	88994.9	591522	235422	447866	407872	558998	533372	1.01779e+06	761402	1.17193e+06	1	1	1	1	1	1		High	High	High	High	High	High	High
	TRUE	High	[K].VGAATEVEMK.[E]		0.0169925	0.000337477	1	1	2	B4ECT7	B4ECT7 [381-390]		0	1034.52	FALSE	Burkholderia	1.531	0.702164	62.22	121	79	17.59	39.01		41888.5	5443.09	18625.9	5624.12			41888.5	32622	32048.2	18189.6			1	1	1	1			Not Found	High	Peak Found	High	Peak Found	Not Found	High
	TRUE	High	[K].YVASGMNPMDLK.[R]	2xOxidation [M6; M9]	1.78213e-05	0.000337477	1	1	12	B4ECT7	B4ECT7 [106-117]		0	1357.61	FALSE	Burkholderia	0.478	0.613435	35.71	63.6	136.4	30.01	13.23	184766	418492	94213.4	521297	270768	422472	307232	418492	564648	896956	875720	1.10548e+06	1	1	1	1	1	1		High	High	High	High	High	High	High
	TRUE	High	[R].TAIAGLTGANADQNAGIK.[I]		5.08647e-07	0.000337477	1	1	15	B4ECT7	B4ECT7 [424-441]		0	1685.88	FALSE	Burkholderia	0.585	0.765018	19.41	75.8	124.2	16.96	22.97	789981	1.02812e+06	241516	1.24964e+06	543331	1.05918e+06	1.31359e+06	1.02812e+06	1.44747e+06	2.15016e+06	1.75724e+06	2.77155e+06	2	2	1	2	2	2		High	High	High	High	High	High	High
	TRUE	High	[R].SFGGPTVTK.[D]		0.0120033	0.000337477	1	1	2	B4ECT7	B4ECT7 [43-51]		0	893.473	FALSE	Burkholderia	0.556	0.729127	6.3	56.4	143.6	24.69	22.5	243706	450034	106252	665167	239454	462169	405238	450034	636800	1.1445e+06	774444	1.20936e+06	1	1	1	1	1	1		Peak Found	Peak Found	Peak Found	High	Peak Found	High	High
	TRUE	High	[K].SLADELDVVEGMQFDR.[G]	1xOxidation [M12]	5.92479e-06	0.000337477	1	1	7	B4ECT7	B4ECT7 [182-197]		0	1839.84	FALSE	Burkholderia	1.795	0.642857	147.43	126.4	73.6	14.82	20.85	153407	314812		111142		54300.9	255087	314812		191233		142089	1	1		1		1		High	High	High	High	High	High	High
	TRUE	High	[K].TSDNAGDGTTTATVLAQSIVR.[E]		1.64189e-08	0.000337477	1	1	17	B4ECT7	B4ECT7 [81-101]		0	2078.04	FALSE	Burkholderia	0.631	0.812162	16.31	77.4	122.6	24.65	11.12	639526	884675	238443	1.12418e+06	481378	644295	1.06341e+06	884675	1.42906e+06	1.93428e+06	1.55688e+06	1.68593e+06	2	2	2	2	2	2		High	High	High	High	High	High	High
	TRUE	High	[K].ENTTIIDGAGEAASIEAR.[V]		1.45694e-07	0.000337477	1	1	17	B4ECT7	B4ECT7 [328-345]		0	1817.89	FALSE	Burkholderia	0.736	0.90818	35.67	77.3	122.7	9.77	26.66	716556	1.01896e+06	167305	1.05843e+06	325053	618606	1.1915e+06	1.01896e+06	1.00271e+06	1.82116e+06	1.05129e+06	1.61871e+06	2	2	2	2	1	2		High	High	High	High	High	High	High
	TRUE	High	[K].EIAQVGSISANSDSSIGDR.[I]		1.26342e-07	0.000337477	1	1	11	B4ECT7	B4ECT7 [143-161]		0	1905.91	FALSE	Burkholderia	0.507	0.661278	2.47	76.8	123.2	28.31	18.45	422174	479117	144051	654775	296970	529002	701997	479117	863342	1.12662e+06	960463	1.38424e+06	1	1	1	1	1	1		High	High	High	High	High	High	High
	TRUE	High	[R].AQIEEATSDYDREK.[L]		0.000423289	0.000337477	1	1	10	B4ECT7	B4ECT7 [351-364]		1	1654.76	FALSE	Burkholderia	0.625	0.805696	7.32	62.5	137.5	32.34	31.77	271039	345241	108886	576597	170712	405239	450687	345241	652584	992107	552118	1.06039e+06	2	2	2	2	2	2		High	High	High	High	High	High	High
	TRUE	High	[R].AQIEEATSDYDR.[E]		1.10667e-06	0.000337477	1	1	9	B4ECT7	B4ECT7 [351-362]		0	1397.62	FALSE	Burkholderia	0.453	0.594034	2.68	62.3	137.7	5.51	17.72	206998	380521	58233.8	448100	172375	295842	344199	380521	349012	771012	557497	774131	1	1	1	1	1	1		High	High	High	High	High	High	High
	TRUE	High	[R].DLLPVLEQVAK.[SA]		0.0125572	0.000337477	2	2	6	B4EKJ3; B4ECT7	B4EKJ3 [232-242]; B4ECT7 [232-242]		0	1224.72	FALSE	Burkholderia	0.945	0.98891	17.91	97.2	102.8	6.99	31.44	452099	799899	116016	743536	230047	303945	751757	799899	695316	1.27935e+06	744018	795333	1	1	1	1	1	1	Shared	High	High	High	High	High	High	High
	TRUE	High	[K].DVVFGDSAR.[S]		0.00117019	0.000337477	1	1	9	B4ECT7	B4ECT7 [5-13]		0	965.469	FALSE	Burkholderia	0.567	0.74528	3.76	72.4	127.6	24.52	37.27	717279	719399	172159	1.05748e+06	382296	1.0112e+06	1.1927e+06	719399	1.0318e+06	1.81953e+06	1.23642e+06	2.646e+06	1	1	1	1	1	1		High	High	Peak Found	High	High	High	High
	TRUE	High	[K].ATLAELGQAK.[R]		7.80512e-05	0.000337477	2	2	11	B4EKJ3; B4ECT7	B4EKJ3 [312-321]; B4ECT7 [312-321]		0	1001.56	FALSE	Burkholderia	0.387	0.451588	7.29	67.2	132.8	40.72	29.39	782655	678569	275613	1.4944e+06	568540	1.28456e+06	1.30141e+06	678569	1.65183e+06	2.5713e+06	1.83878e+06	3.36131e+06	1	1	1	1	1	1	Shared	High	High	High	High	High	High	High
	TRUE	High	[K].AVAAAVEELKK.[I]		0.000734077	0.000337477	1	1	8	B4ECT7	B4ECT7 [123-133]		1	1128.66	FALSE	Burkholderia	0.608	0.79178	16.04	71.7	128.3	18.53	26.66	401107	500756	121210	694058	226994	476699	666966	500756	726443	1.19421e+06	734144	1.24738e+06	1	1	1	1	1	1		High	High	High	High	High	High	High
	TRUE	High	[K].AVAAAVEELK.[K]		0.00429843	0.000337477	1	1	8	B4ECT7	B4ECT7 [123-132]		0	1000.57	FALSE	Burkholderia	0.458	0.706114	8.84	64.8	135.2	23.75	12.36	82720.5	84472.6	19004.7	144506	60417.2	90784.7	137549	84472.6	113900	248641	195402	237557	1	1	1	1	1	1		High	High	High	High	High	High	High
	TRUE	High	[R].GYLSPYFINNPDK.[Q]		5.08979e-05	0.000337477	2	2	7	B4EKJ3; B4ECT7	B4EKJ3 [198-210]; B4ECT7 [198-210]		0	1527.75	FALSE	Burkholderia	0.137	0.0265102	52.07	45.2	154.8	103.39	70.12	1.0166e+06	448871	31546.2	804176	1.37247e+06	588249	1.69042e+06	448871	189066	1.38368e+06	4.43884e+06	1.53927e+06	2	1	1	2	2	2	Shared	High	High	High	High	High	High	High
	TRUE	High	[K].LAGGVAVIK.[V]		0.00542516	0.000337477	3	3	4	B4EKJ3; B4ECT7; B4EP31	B4EKJ3 [372-380]; B4ECT7 [372-380]; B4EP31 [372-380]		0	827.535	FALSE	Burkholderia	0.492	0.638493	12.64	65.9	134.1	25.85	34.77	636763	620389	152791	1.08235e+06	356845	920187	1.05882e+06	620389	915719	1.86231e+06	1.15411e+06	2.40786e+06	1	1	1	1	1	1	Shared	Peak Found	High	Peak Found	High	Peak Found	High	High
	TRUE	High	[K].GNYGYNAATGEYVDMVEAGVVDPTK.[V]	1xOxidation [M15]	0.00739816	0.000337477	1	1	4	B4ECT7	B4ECT7 [474-498]		0	2636.18	FALSE	Burkholderia																										No Quan Values	High	High	Not Found	Not Found	Not Found	Not Found	High
	TRUE	High	[R].AAVEEGIVAGGGVALIR.[A]		1.40548e-08	0.000337477	1	1	17	B4ECT7	B4ECT7 [405-421]		0	1581.9	FALSE	Burkholderia	0.603	0.787403	20.35	83.8	116.2	15.16	19.38	914417	1.11947e+06	229086	1.50482e+06	573985	727549	1.52051e+06	1.11947e+06	1.37298e+06	2.58923e+06	1.85638e+06	1.90378e+06	2	2	2	2	2	2		High	High	High	High	High	High	High
	TRUE	High	[R].AMEEPLR.[Q]	1xOxidation [M2]	0.0387564	0.000940953	1	1	6	B4ECT7	B4ECT7 [446-452]		0	861.413	FALSE	Burkholderia	0.551	0.721648	12.4	61.4	138.6	20.02	13.64	218176	380328	86146.9	498716	213282	343962	362786	380328	516303	858103	689798	900047	1	1	1	1	1	1		Peak Found	High	High	High	High	High	High
	TRUE	High	[K].EGVITVEDGK.[S]		0.0762371	0.00304241	2	2	2	B4EKJ3; B4ECT7	B4EKJ3 [172-181]; B4ECT7 [172-181]		0	1046.54	FALSE	Burkholderia	0.551	0.721648	35.09	74.6	125.4	28.69	25.9	585299	720708	215276	950992	404405	834751	973244	720708	1.29021e+06	1.6363e+06	1.30793e+06	2.1843e+06	1	1	1	1	1	1	Shared	Peak Found	Peak Found	Peak Found	Peak Found	High	Peak Found	High
TRUE	High	Master Protein	B4EA88	Lipoprotein OS=Burkholderia cenocepacia (strain ATCC BAA-245 / DSM 16553 / LMG 16656 / NCTC 13227 / J2315 / CF5610) OX=216591 GN=BCAL0763 PE=1 SV=1	0	FALSE	Burkholderia	189.124	84	24	178	24	271	29.2	9.42	342.23	24	0	1.516	0.6	0.627796	34.14	0.6	1.89	0.22	100	100	1.23292e+08	1.38697e+08	4.12524e+07	8.04268e+07	6.36183e+07	7.83751e+07	2.05012e+08	1.38697e+08	2.47237e+08	1.38384e+08	2.05755e+08	2.05084e+08	21	24	17	15	16	17	High	High	High	High
	Checked	Confidence	Annotated Sequence	Modifications	Qvality PEP	Qvality q-value	# Protein Groups	# Proteins	# PSMs	Master Protein Accessions	Positions in Master Proteins	Modifications in Master Proteins	# Missed Cleavages	Theo. MH+ [Da]	Contaminant	Marked as	Abundance Ratio: (A) / (M)	Abundance Ratio Adj. P-Value: (A) / (M)	Abundance Ratio Variability [%]: (A) / (M)	Abundances (Grouped): A	Abundances (Grouped): M	Abundances (Grouped) CV [%]: A	Abundances (Grouped) CV [%]: M	Abundance: F1: Sample, A, 6, 1	Abundance: F2: Sample, A, 4, 2	Abundance: F3: Sample, A, 2, 3	Abundance: F4: Sample, M, 3, 3	Abundance: F5: Sample, M, 2, 2	Abundance: F6: Sample, M, 1, 1	Abundances (Normalized): F1: Sample, A, 6, 1	Abundances (Normalized): F2: Sample, A, 4, 2	Abundances (Normalized): F3: Sample, A, 2, 3	Abundances (Normalized): F4: Sample, M, 3, 3	Abundances (Normalized): F5: Sample, M, 2, 2	Abundances (Normalized): F6: Sample, M, 1, 1	Abundances Count: F1: Sample, A, 6, 1	Abundances Count: F2: Sample, A, 4, 2	Abundances Count: F3: Sample, A, 2, 3	Abundances Count: F4: Sample, M, 3, 3	Abundances Count: F5: Sample, M, 2, 2	Abundances Count: F6: Sample, M, 1, 1	Quan Info	Found in Sample: [S1] F1: Sample, A, 6, 1	Found in Sample: [S2] F2: Sample, A, 4, 2	Found in Sample: [S3] F3: Sample, A, 2, 3	Found in Sample: [S4] F4: Sample, M, 3, 3	Found in Sample: [S5] F5: Sample, M, 2, 2	Found in Sample: [S6] F6: Sample, M, 1, 1	Confidence (by Search Engine): Sequest HT
	TRUE	High	[K].IVSAGLTYISPIGVYSK.[K]		2.79464e-06	0.000337477	1	1	13	B4EA88	B4EA88 [102-118]		0	1767.99	FALSE	Burkholderia	4.639	0.128479	114.63	164.5	35.5	68.2	41.84	2.52715e+06	5.9612e+06	161988	536316	117757	346209	4.20218e+06	5.9612e+06	970841	922798	380852	905926	2	2	1	1	1	1		High	High	High	High	High	High	High
	TRUE	High	[K].LKISELDAAQLPR.[V]		4.38524e-05	0.000337477	1	1	8	B4EA88	B4EA88 [179-191]		1	1453.84	FALSE	Burkholderia	3.932	0.178909	137.23	159.4	40.6	84.74	93.16	404954	324612	11955.8	142430	25528.3	12041.6	673363	324612	71654.7	245069	82563.8	31509.2	2	1	1	2	2	1		High	High	High	High	Peak Found	Peak Found	High
	TRUE	High	[K].LKAGAGTGGNNATVLDIAENPK.[K]		0.0001561	0.000337477	1	1	7	B4EA88	B4EA88 [156-177]		1	2111.11	FALSE	Burkholderia	1.47	0.875055	47.58	99.9	100.1	48.68	64.21	548628	402447	73170.7	255262	37473.4	237118	912266	402447	438533	439211	121197	620466	2	2	2	2	1	2		High	High	Peak Found	High	Peak Found	High	High
	TRUE	High	[K].LKAGAGTGGNNATVLDIAENPKK.[L]		0.00193911	0.000337477	1	1	6	B4EA88	B4EA88 [156-178]		2	2239.2	FALSE	Burkholderia	2.52	0.360246	83.8	143.2	56.8	43.18	35.11	221222	427551	27387.1	87075.6	22627	55792.9	367851	427551	164138	149824	73180.4	145993	2	2	2	2	2	2		High	High	Peak Found	High	Peak Found	Peak Found	High
	TRUE	High	[K].LAVPNDPSNENR.[A]		0.00187735	0.000337477	1	1	13	B4EA88	B4EA88 [132-143]		0	1325.64	FALSE	Burkholderia	1.251	0.95372	9.99	137.2	62.8	37.83	43.43	6.40585e+06	1.2888e+07	948924	2.83196e+06	1.16429e+06	3.25273e+06	1.06517e+07	1.2888e+07	5.68718e+06	4.87275e+06	3.76556e+06	8.51142e+06	3	2	3	2	1	1		High	High	High	High	High	High	High
	TRUE	High	[K].ISELDAAQLPR.[V]		5.5173e-06	0.000337477	1	1	28	B4EA88	B4EA88 [181-191]		0	1212.66	FALSE	Burkholderia	1.468	0.875775	13.49	141.3	58.7	33.45	40.39	8.68641e+06	1.62015e+07	1.33712e+06	3.49102e+06	1.39937e+06	3.76107e+06	1.44439e+07	1.62015e+07	8.01372e+06	6.00674e+06	4.52585e+06	9.8416e+06	2	2	2	2	2	2		High	High	High	High	High	High	High
	TRUE	High	[K].VIEFNDYVQPNAALDSGDLDANSFQHQPYLDSQVK.[Q]		0.00210938	0.000337477	1	1	3	B4EA88	B4EA88 [62-96]		0	3937.85	FALSE	Burkholderia	100	3.74057e-17	0	200					533384						533384						1						Not Found	High	Not Found	Not Found	Not Found	Not Found	High
	TRUE	High	[K].VIKVGTVAGPDSEVWQVVQK.[V]		0.028555	0.000337477	1	1	1	B4EA88	B4EA88 [31-50]		1	2139.18	FALSE	Burkholderia	100	3.74057e-17	0	200		40.37		33486.4	100178					55681.7	100178					1	1						Peak Found	High	Not Found	Not Found	Not Found	Not Found	High
	TRUE	High	[R].VLSDVDAAVINTNYALAANLQPTK.[D]		3.09779e-08	0.000337477	1	1	5	B4EA88	B4EA88 [192-215]		0	2501.32	FALSE	Burkholderia	100	3.74057e-17	0	200		44.98		1.22402e+06	3.93394e+06					2.03532e+06	3.93394e+06					2	2						High	High	Not Found	High	Not Found	Not Found	High
	TRUE	High	[K].VGTVAGPDSEVWQVVQK.[V]		0.000126875	0.000337477	1	1	10	B4EA88	B4EA88 [34-50]		0	1798.93	FALSE	Burkholderia	0.816	0.952806	85.26	89.9	110.1	56.71	24.79	8.52143e+07	6.05989e+07	3.6772e+07	6.66648e+07	5.86771e+07	6.63248e+07	1.41696e+08	6.05989e+07	2.20385e+08	1.14705e+08	1.89774e+08	1.73552e+08	3	3	2	3	3	3		High	High	High	High	High	High	High
	TRUE	High	[K].VAKEKEGLNVK.[V]		0.00720945	0.000337477	1	1	3	B4EA88	B4EA88 [51-61]		2	1214.71	FALSE	Burkholderia	3.029	0.185303	77.35	150.4	49.6	17.64	77.54	71809.6	167357	27132	31199.6	11226.2	58283.7	119406	167357	162610	53682.8	36307.8	152511	1	1	1	1	1	1		Peak Found	High	Peak Found	Peak Found	Peak Found	High	High
	TRUE	High	[K].AGAGTGGNNATVLDIAENPK.[K]		5.80693e-08	0.000337477	1	1	17	B4EA88	B4EA88 [158-177]		0	1869.93	FALSE	Burkholderia	1.716	0.778713	42.84	142.5	57.5	43.29	25.96	3.46834e+06	7.39454e+06	473643	1.35213e+06	648174	1.28441e+06	5.7672e+06	7.39454e+06	2.83868e+06	2.32651e+06	2.09633e+06	3.36093e+06	2	2	2	2	2	2		High	High	High	High	High	High	High
	TRUE	High	[K].AGAGTGGNNATVLDIAENPKKLK.[I]		0.000396739	0.000337477	1	1	4	B4EA88	B4EA88 [158-180]		2	2239.2	FALSE	Burkholderia	3.46	0.266176	57.62	148.4	51.6	22.03	39.85	830257	1.14875e+06	146863	241854	55434.3	152496	1.38056e+06	1.14875e+06	880190	416141	179286	399037	3	2	2	2	2	2		High	High	Peak Found	Peak Found	Peak Found	Peak Found	High
	TRUE	High	[K].AGAGTGGNNATVLDIAENPKK.[L]		1.89463e-06	0.000337477	1	1	16	B4EA88	B4EA88 [158-178]		1	1998.03	FALSE	Burkholderia	1.516	0.856083	40.31	139.3	60.7	38.39	35.3	2135035	3.86906e+06	284679	898191	363534	894782	3.55017e+06	3.86906e+06	1.70616e+06	1.54545e+06	1.17574e+06	2.34138e+06	2	2	2	2	2	2		High	High	High	High	High	High	High
	TRUE	High	[K].FKSLKDLPQGAK.[L]		0.0102825	0.000337477	1	1	2	B4EA88	B4EA88 [120-131]		2	1331.77	FALSE	Burkholderia	100	3.74057e-17	0	137.4	62.6	71.47		33929.4	148887	6748.56			9817.9	56418.3	148887	40446			25690.5	1	1	1			1		High	High	Peak Found	Not Found	Not Found	Peak Found	High
	TRUE	High	[K].DKDQPWVK.[K]		0.0276577	0.000337477	1	1	3	B4EA88	B4EA88 [237-244]		1	1015.52	FALSE	Burkholderia	2.527	0.289286	11.96	140.4	59.6	101.67	14.29	130895	1.15334e+06	36808.5	50737.4	35314.9	35805.9	217654	1.15334e+06	220604	87300	114216	93693.3	1	1	1	1	1	1		High	High	Peak Found	High	Peak Found	Peak Found	High
	TRUE	High	[K].DAIALESLTSPYANLIAVR.[A]		5.84852e-06	0.000337477	1	1	2	B4EA88	B4EA88 [216-234]		0	2017.1	FALSE	Burkholderia	100	3.74057e-17	0	200					889911						889911						1						High	High	Not Found	Not Found	Not Found	Not Found	High
	TRUE	High	[R].GYKIVSAGLTYISPIGVYSK.[K]		2.51216e-05	0.000337477	1	1	2	B4EA88	B4EA88 [99-118]		1	2116.17	FALSE	Burkholderia	100	3.74057e-17	0	200					208676						208676						2						Not Found	High	Not Found	Not Found	Not Found	Not Found	High
	TRUE	High	[R].ALLLLQTQGVIK.[L]		0.000661813	0.000337477	1	1	24	B4EA88	B4EA88 [144-155]		0	1296.82	FALSE	Burkholderia	8.469	0.0167272	8.64	177.1	22.9	63.98	60.59	9.48812e+06	1.73048e+07	534459	2.8804e+06	631769	672715	1.5777e+07	1.73048e+07	3.20317e+06	4.95609e+06	2.04327e+06	1.76029e+06	2	3	1	1	1	2		High	High	High	High	High	High	High
	TRUE	High	[K].LAVPNDPSNENRALLLLQTQGVIK.[L]		0.0471482	0.000940953	1	1	1	B4EA88	B4EA88 [132-155]		1	2603.45	FALSE	Burkholderia	100	3.74057e-17	0	200		9.2		70375.6	133313					117021	133313					1	1						Peak Found	High	Not Found	Not Found	Not Found	Not Found	High
	TRUE	High	[K].SLKDLPQGAK.[L]		0.0402585	0.000940953	1	1	4	B4EA88	B4EA88 [122-131]		1	1056.6	FALSE	Burkholderia	1.344	0.923191	85.2	114.7	85.3	26.36	55.07	488127	1.36887e+06	170485	441830	145472	542593	811665	1.36887e+06	1.02177e+06	760224	470487	1.4198e+06	1	1	1	1	1	1		Peak Found	High	High	High	Peak Found	High	High
	TRUE	High	[K].AYQSPEVK.[E]		0.0468519	0.000940953	1	1	4	B4EA88	B4EA88 [249-256]		0	921.468	FALSE	Burkholderia	1.178	0.967149	22.9	122.7	77.3	60.74	23.53	856084	2.94711e+06	149150	521557	238032	461777	1.42351e+06	2.94711e+06	893899	897404	769843	1.20833e+06	1	1	1	1	1	1		Peak Found	High	Peak Found	Peak Found	High	High	High
	TRUE	High	[R].ALLLLQTQGVIKLK.[A]		0.0921868	0.00470332	1	1	1	B4EA88	B4EA88 [144-157]		1	1538	FALSE	Burkholderia	100	3.74057e-17	0	200		12.02		46642.1	65403.9					77557.2	65403.9					1	1						Peak Found	High	Not Found	Not Found	Not Found	Not Found	High
	TRUE	High	[K].QFKGSMVASF.[-]	1xOxidation [M6]	0.102815	0.00688709	1	1	1	B4EA88	B4EA88 [262-271]		1	1117.53	FALSE	Burkholderia	3.597	0.240322	109.24	125.1	74.9	14.36	93.39	406258	525031	89868.3		45126.9	272651	675531	525031	538607		145950	713445	1	1	1		1	1		Peak Found	High	Peak Found	Not Found	Peak Found	Peak Found	High
TRUE	High	Master Protein	B4EE21	Catalase-peroxidase 1 OS=Burkholderia cenocepacia (strain ATCC BAA-245 / DSM 16553 / LMG 16656 / NCTC 13227 / J2315 / CF5610) OX=216591 GN=katG1 PE=3 SV=1	0	FALSE	Burkholderia	177.506	45	28	158	28	728	79.4	5.85	271.56	28	0	1.734	0.79	0.506226	24	0.06	0.79	1.01	129.7	70.3	9.02927e+06	2.33728e+07	5.31598e+06	9.45296e+06	3.43361e+06	4.8436e+06	1.5014e+07	2.33728e+07	3.18602e+07	1.6265e+07	1.1105e+07	1.26743e+07	24	24	22	23	20	20	High	High	High	High
	Checked	Confidence	Annotated Sequence	Modifications	Qvality PEP	Qvality q-value	# Protein Groups	# Proteins	# PSMs	Master Protein Accessions	Positions in Master Proteins	Modifications in Master Proteins	# Missed Cleavages	Theo. MH+ [Da]	Contaminant	Marked as	Abundance Ratio: (A) / (M)	Abundance Ratio Adj. P-Value: (A) / (M)	Abundance Ratio Variability [%]: (A) / (M)	Abundances (Grouped): A	Abundances (Grouped): M	Abundances (Grouped) CV [%]: A	Abundances (Grouped) CV [%]: M	Abundance: F1: Sample, A, 6, 1	Abundance: F2: Sample, A, 4, 2	Abundance: F3: Sample, A, 2, 3	Abundance: F4: Sample, M, 3, 3	Abundance: F5: Sample, M, 2, 2	Abundance: F6: Sample, M, 1, 1	Abundances (Normalized): F1: Sample, A, 6, 1	Abundances (Normalized): F2: Sample, A, 4, 2	Abundances (Normalized): F3: Sample, A, 2, 3	Abundances (Normalized): F4: Sample, M, 3, 3	Abundances (Normalized): F5: Sample, M, 2, 2	Abundances (Normalized): F6: Sample, M, 1, 1	Abundances Count: F1: Sample, A, 6, 1	Abundances Count: F2: Sample, A, 4, 2	Abundances Count: F3: Sample, A, 2, 3	Abundances Count: F4: Sample, M, 3, 3	Abundances Count: F5: Sample, M, 2, 2	Abundances Count: F6: Sample, M, 1, 1	Quan Info	Found in Sample: [S1] F1: Sample, A, 6, 1	Found in Sample: [S2] F2: Sample, A, 4, 2	Found in Sample: [S3] F3: Sample, A, 2, 3	Found in Sample: [S4] F4: Sample, M, 3, 3	Found in Sample: [S5] F5: Sample, M, 2, 2	Found in Sample: [S6] F6: Sample, M, 1, 1	Confidence (by Search Engine): Sequest HT
	TRUE	High	[K].NAGIAITVPFAPGR.[M]		0.000169815	0.000337477	1	1	10	B4EE21	B4EE21 [545-558]		0	1383.77	FALSE	Burkholderia	1.313	0.932882	8.25	113.4	86.6	30.57	12.58	1.34896e+06	2.36744e+06	631202	1.29601e+06	557437	691259	2.24307e+06	2.36744e+06	3.78297e+06	2.22995e+06	1.80287e+06	1.80882e+06	1	1	1	1	1	1		High	High	High	High	High	High	High
	TRUE	High	[R].MDASQEETDVDAMAVLEPLADGFR.[N]	2xOxidation [M1; M13]	1.01729e-06	0.000337477	1	1	4	B4EE21	B4EE21 [559-582]		0	2642.16	FALSE	Burkholderia	100	3.74057e-17	0	200		78.66		33938.3	197888					56433	197888					1	2						High	High	Not Found	Not Found	Not Found	Not Found	High
	TRUE	High	[K].IWLELSGGPNSR.[Y]		9.79142e-05	0.000337477	1	1	6	B4EE21	B4EE21 [187-198]		0	1328.7	FALSE	Burkholderia	4.656	0.0368725	73.29	168.3	31.7	44.94	95.9	71757.1	310102	52484.8	77645.3		9792.93	119319	310102	314557	133598		25625.2	1	1	1	1		1		High	High	Peak Found	High	Not Found	Peak Found	High
	TRUE	High	[R].VLGANVGDSK.[H]		0.000192056	0.000337477	1	1	8	B4EE21	B4EE21 [620-629]		0	959.516	FALSE	Burkholderia	1.181	0.967149	28.23	88	112	55.65	24.9	431714	1275427	380922	943787	333924	685972	717861	1275427	2.28297e+06	1.6239e+06	1.07998e+06	1.79499e+06	1	1	1	1	1	1		High	High	Peak Found	High	High	High	High
	TRUE	High	[K].VMNLDR.[F]	1xOxidation [M2]	0.031825	0.000337477	1	2	2	B4EE21	B4EE21 [719-724]		0	763.377	FALSE	Burkholderia	1.075	0.957349	2.65	98.8	101.2	36.29	36.09	29629	87851.3	17918.4	57052.3	27838.1	17518.4	49267.5	87851.3	107390	98165.6	90034.2	45840.5	2	1	2	2	2	2		Peak Found	High	Peak Found	High	Peak Found	Peak Found	High
	TRUE	High	[K].VMNLDRFDLA.[-]	1xOxidation [M2]	0.00546034	0.000337477	1	2	8	B4EE21	B4EE21 [719-728]		1	1209.59	FALSE	Burkholderia	1.14	0.96981	17.48	100.3	99.7	53.85	21.43	779199	1.00549e+06	446871	778745	272765	492486	1.29566e+06	1.00549e+06	2.67822e+06	1.33993e+06	882179	1.28869e+06	1	1	1	1	1	1		High	High	High	High	Peak Found	High	High
	TRUE	High	[R].VDLIFGSHSQLR.[A]		0.000475633	0.000337477	1	1	5	B4EE21	B4EE21 [682-693]		0	1371.74	FALSE	Burkholderia	7.509	0.0264146	35.07	171	29	23.85	80.19	774100	2.08002e+06	272435	418162	85642.8	52973.5	1.28718e+06	2.08002e+06	1.63278e+06	719500	276986	138616	2	2	2	2	2	2		Peak Found	High	Peak Found	High	High	Peak Found	High
	TRUE	High	[R].VDTWEPDDVYWGSEK.[I]		0.0138309	0.000337477	1	1	1	B4EE21	B4EE21 [172-186]		0	1825.79	FALSE	Burkholderia																										No Quan Values	Not Found	High	Not Found	Not Found	Not Found	Not Found	High
	TRUE	High	[K].SPAGAHQWVAK.[ND]		0.0231224	0.000337477	1	2	7	B4EE21	B4EE21 [335-345]		0	1151.6	FALSE	Burkholderia	1.671	0.781907	63.01	125.1	74.9	68.07	5.09	289360	853404	316168	320125	157921	191379	481152	853404	1.89489e+06	550816	510748	500781	3	2	3	3	2	2		High	High	Peak Found	High	High	High	High
	TRUE	High	[R].TEWKPVSAANDVFEGR.[D]		0.00134065	0.000337477	1	1	6	B4EE21	B4EE21 [653-668]		0	1805.88	FALSE	Burkholderia	4.064	0.0912987	46.78	174.4	25.6	53.85	66.49	216774	1.08324e+06	100905	126368	19972.2	33899.1	360454	1.08324e+06	604750	217431	64594.1	88703.8	2	2	2	2	1	2		Peak Found	High	Peak Found	High	Peak Found	Peak Found	High
	TRUE	High	[K].TPAEALLVDK.[A]		0.000389104	0.000337477	1	1	10	B4EE21	B4EE21 [591-600]		0	1056.59	FALSE	Burkholderia	1.608	0.818959	36.38	122.3	77.7	46.43	15.48	1.10238e+06	2.37878e+06	726237	1124158	457376	577287	1.83306e+06	2.37878e+06	4.35255e+06	1.93425e+06	1.47925e+06	1.51059e+06	1	1	1	1	1	1		High	High	High	High	High	High	High
	TRUE	High	[K].THGAGPASNVGPEPEAAGLEEQGLGWK.[S]		9.29089e-07	0.000337477	1	1	7	B4EE21	B4EE21 [264-290]		0	2659.27	FALSE	Burkholderia	3.54	0.12322	84.83	155.9	44.1	73.19	43.71	119749	899413	64580.6	63550.8	15353.9	50250.1	199120	899413	387050	109347	49657.7	131490	1	2	1	1	1	1		High	High	Peak Found	Peak Found	High	High	High
	TRUE	High	[K].AFNDAQTGGKK.[V]		0.0304363	0.000337477	1	1	1	B4EE21	B4EE21 [514-524]		1	1136.57	FALSE	Burkholderia	0.077	0.00158773	137.36	57.2	142.8	105.54	58.37	3839.07		7331.83	24303.4	8015.78	31584.9	6383.66		43941.8	41817	25924.7	82648.2	1		1	1	1	1		Peak Found	Not Found	Peak Found	Peak Found	Peak Found	High	High
	TRUE	High	[K].AFNDAQTGGK.[K]		4.32879e-05	0.000337477	1	1	6	B4EE21	B4EE21 [514-523]		0	1008.47	FALSE	Burkholderia	1.089	0.967149	69.67	101.1	98.9	53.38	7.4	164564	494668	140506	305657	140408	184799	273640	494668	842094	525921	454108	483564	1	1	1	1	1	1		Peak Found	High	High	High	High	Peak Found	High
	TRUE	High	[R].ALAEVYGSADAQEK.[F]		2.73288e-05	0.000337477	1	1	16	B4EE21	B4EE21 [694-707]		0	1451.7	FALSE	Burkholderia	1.357	0.916474	43.37	115.2	84.8	40.92	10.82	1.10839e+06	2.89359e+06	717376	1.38505e+06	659244	733553	1.84304e+06	2.89359e+06	4.29944e+06	2.38314e+06	2.13213e+06	1.91949e+06	2	2	2	2	2	2		High	High	High	High	High	High	High
	TRUE	High	[R].FAPLNSWPDNVSLDK.[A]		8.01001e-05	0.000337477	1	2	4	B4EE21	B4EE21 [113-127]		0	1702.84	FALSE	Burkholderia	3.49	0.21187	31.58	163.9	36.1	33.38	45.13	259744	837928	139884	177380	57136.9	47289.1	431905	837928	838364	305204	184792	123742	1	1	1	1	1	1		High	High	Peak Found	High	Peak Found	Peak Found	High
	TRUE	High	[K].AQLLTLTAPEMTVLVGGLR.[V]	1xOxidation [M11]	2.09543e-05	0.000337477	1	1	9	B4EE21	B4EE21 [601-619]		0	1999.13	FALSE	Burkholderia	100	3.74057e-17	0	122.1	77.9	24.96		501907	1.31491e+06	154032	342569			834577	1.31491e+06	923155	589433			2	2	2	2				High	High	High	High	High	Not Found	High
	TRUE	High	[R].FYENPAEFADAFAR.[A]		5.9633e-06	0.000337477	1	1	5	B4EE21	B4EE21 [385-398]		0	1647.74	FALSE	Burkholderia	4.001	0.0720915	123.24	143.4	56.6	52.34	37.63	78958	375536	75255.1	65508.9		74313.6	131292	375536	451026	112716		194457	1	1	1	1		1		High	High	Peak Found	High	Not Found	High	High
	TRUE	High	[R].DFVAAWNK.[V]		0.0180043	0.000337477	1	1	3	B4EE21	B4EE21 [711-718]		0	950.473	FALSE	Burkholderia	2.163	0.558987	56.16	136.8	63.2	56.35	18.1	247142	913941	242768	250490	130639	116875	410951	913941	1.45498e+06	431000	422514	305828	1	1	1	1	1	1		Peak Found	High	Peak Found	High	High	Peak Found	High
	TRUE	High	[K].DADEVIPDAYDASK.[K]		0.000192056	0.000337477	1	1	11	B4EE21	B4EE21 [346-359]		0	1508.68	FALSE	Burkholderia	1.512	0.856089	36.72	117	83	23.05	26	402241	828412	176808	407326	126475	224721	668852	828412	1.05966e+06	700856	409047	588029	1	1	1	1	1	1		Peak Found	High	High	High	High	High	High
	TRUE	High	[K].DADEVIPDAYDASKK.[H]		0.00153594	0.000337477	1	1	8	B4EE21	B4EE21 [346-360]		1	1636.77	FALSE	Burkholderia	1.477	0.823124	59.39	104.6	95.4	50.1	16.35	239909	494168	163990	262793	103454	172194	398924	494168	982837	452168	334590	450582	1	1	1	1	1	1		High	High	High	High	High	High	High
	TRUE	High	[K].DTITSGLEVTWTSTPTK.[W]		6.99122e-05	0.000337477	1	1	5	B4EE21	B4EE21 [300-316]		0	1836.92	FALSE	Burkholderia	2.663	0.243492	147.7	122.6	77.4	73.08	7.25	42637.6	222513		43825.8	25833.8		70898.4	222513		75407.7	83551.8		1	1		1	1			High	High	Not Found	High	High	Not Found	High
	TRUE	High	[R].HSALSDPMDPDFDYAEAFKK.[L]	1xOxidation [M8]	0.000463468	0.000337477	1	1	1	B4EE21	B4EE21 [35-54]		1	2300.02	FALSE	Burkholderia	100	3.74057e-17	0	200					83921.7						83921.7						1						Not Found	High	Not Found	Not Found	Not Found	Not Found	High
	TRUE	High	[R].HSALSDPMDPDFDYAEAFK.[K]	1xOxidation [M8]	0.0193221	0.000337477	1	1	1	B4EE21	B4EE21 [35-53]		0	2171.92	FALSE	Burkholderia																										No Quan Values	Not Found	High	Not Found	Not Found	Not Found	Not Found	High
	TRUE	High	[K].KVSLADLIVLAGAAGVEQAAK.[N]		0.0271326	0.000337477	1	1	1	B4EE21	B4EE21 [524-544]		1	2024.18	FALSE	Burkholderia																										No Quan Values	Not Found	High	Not Found	Not Found	Not Found	Not Found	High
	TRUE	High	[K].GKDTITSGLEVTWTSTPTK.[W]		2.77476e-08	0.000337477	1	1	7	B4EE21	B4EE21 [298-316]		1	2022.04	FALSE	Burkholderia	12.497	0.00323686	130.66	158	42	36.88	103.28	278167	1.01397e+06	128856	302551	25087.6		462539	1.01397e+06	772270	520577	81138.4		2	2	2	2	1			High	High	Peak Found	High	High	Not Found	High
	TRUE	High	[K].KLDLAAVK.[Q]		0.0445456	0.000940953	1	1	2	B4EE21	B4EE21 [54-61]		1	857.545	FALSE	Burkholderia	1.713	0.779453	20.6	98.8	101.2	42.57	39.93	326614	679250	199045	404750	107649	318182	543099	679250	1.19293e+06	696423	348158	832589	1	1	1	1	1	1		Peak Found	High	Peak Found	Peak Found	Peak Found	Peak Found	High
	TRUE	High	[K].TFGYAGGR.[EV]		0.0551711	0.000940953	1	2	4	B4EE21	B4EE21 [164-171]		0	828.4	FALSE	Burkholderia	1.734	0.679494	25.37	126.8	73.2	51.77	14.38	177599	680978	160402	275148	121435	137268	295314	680978	961334	473427	392745	359190	1	1	1	1	1	1		High	High	Peak Found	High	Peak Found	High	High
TRUE	High	Master Protein	B4E5F7	Phosphate-binding protein PstS OS=Burkholderia cenocepacia (strain ATCC BAA-245 / DSM 16553 / LMG 16656 / NCTC 13227 / J2315 / CF5610) OX=216591 GN=pstS PE=3 SV=1	0	FALSE	Burkholderia	172.295	74	30	142	30	344	36.4	9.03	274.45	30	0	1.023	0.03	0.912413	5.28	0.03	1.78	-0.02	130.4	69.6	9.82732e+06	3.26372e+07	1.51961e+06	5.07123e+06	2.20448e+06	4.4109e+06	1.6341e+07	3.26372e+07	9.10744e+06	8.72568e+06	7.12974e+06	1.1542e+07	22	28	20	20	17	19	High	High	High	High
	Checked	Confidence	Annotated Sequence	Modifications	Qvality PEP	Qvality q-value	# Protein Groups	# Proteins	# PSMs	Master Protein Accessions	Positions in Master Proteins	Modifications in Master Proteins	# Missed Cleavages	Theo. MH+ [Da]	Contaminant	Marked as	Abundance Ratio: (A) / (M)	Abundance Ratio Adj. P-Value: (A) / (M)	Abundance Ratio Variability [%]: (A) / (M)	Abundances (Grouped): A	Abundances (Grouped): M	Abundances (Grouped) CV [%]: A	Abundances (Grouped) CV [%]: M	Abundance: F1: Sample, A, 6, 1	Abundance: F2: Sample, A, 4, 2	Abundance: F3: Sample, A, 2, 3	Abundance: F4: Sample, M, 3, 3	Abundance: F5: Sample, M, 2, 2	Abundance: F6: Sample, M, 1, 1	Abundances (Normalized): F1: Sample, A, 6, 1	Abundances (Normalized): F2: Sample, A, 4, 2	Abundances (Normalized): F3: Sample, A, 2, 3	Abundances (Normalized): F4: Sample, M, 3, 3	Abundances (Normalized): F5: Sample, M, 2, 2	Abundances (Normalized): F6: Sample, M, 1, 1	Abundances Count: F1: Sample, A, 6, 1	Abundances Count: F2: Sample, A, 4, 2	Abundances Count: F3: Sample, A, 2, 3	Abundances Count: F4: Sample, M, 3, 3	Abundances Count: F5: Sample, M, 2, 2	Abundances Count: F6: Sample, M, 1, 1	Quan Info	Found in Sample: [S1] F1: Sample, A, 6, 1	Found in Sample: [S2] F2: Sample, A, 4, 2	Found in Sample: [S3] F3: Sample, A, 2, 3	Found in Sample: [S4] F4: Sample, M, 3, 3	Found in Sample: [S5] F5: Sample, M, 2, 2	Found in Sample: [S6] F6: Sample, M, 1, 1	Confidence (by Search Engine): Sequest HT
	TRUE	High	[K].AAAAGANWSK.[S]		0.00026724	0.000337477	1	1	8	B4E5F7	B4E5F7 [247-256]		0	946.474	FALSE	Burkholderia	1.728	0.601213	86.21	102.4	97.6	77.67	28.58	108988	755007	43840.2	88347.3	84418.9	95744	181227	755007	262747	152012	273028	250534	1	1	1	1	1	1		High	High	High	High	High	High	High
	TRUE	High	[K].QDKPEQGAETLK.[F]		0.00903761	0.000337477	1	1	2	B4E5F7	B4E5F7 [285-296]		0	1343.68	FALSE	Burkholderia	0.769	0.924487	9.1	97.8	102.2	62.13	22.15	308956	1.23233e+06	68806.7	311819	143361	271112	513736	1.23233e+06	412378	536524	463659	709419	2	2	2	2	2	2		Peak Found	High	Peak Found	Peak Found	Peak Found	Peak Found	High
	TRUE	High	[K].NNMTYTALK.[N]	1xOxidation [M3]	0.00617385	0.000337477	1	1	2	B4E5F7	B4E5F7 [223-231]		0	1071.51	FALSE	Burkholderia	0.396	0.601213	27.24	66.4	133.6	70.14	56.95	108023	488319	23885.7	209870	44014.2	204975	179622	488319	143154	361107	142351	536358	1	2	1	2	1	2		High	Peak Found	Peak Found	Peak Found	Peak Found	High	High
	TRUE	High	[K].NSTGTVVEPK.[T]		0.00193911	0.000337477	1	1	9	B4E5F7	B4E5F7 [232-241]		0	1031.54	FALSE	Burkholderia	0.868	0.967149	27.66	101.8	98.2	48.01	28.39	282555	921973	65628.3	263383	114912	245468	469836	921973	393329	453184	371648	642317	1	1	1	1	1	1		High	High	High	High	High	High	High
	TRUE	High	[K].IGEGTTVNWPTGTGGK.[G]		0.00190182	0.000337477	1	1	8	B4E5F7	B4E5F7 [181-196]		0	1574.78	FALSE	Burkholderia	1.57	0.834956	25.32	129.7	70.3	54.72	27.01	656656	2.20408e+06	131645	292035	183109	320492	1.0919e+06	2.20408e+06	788987	502483	592210	838632	1	1	1	1	1	1		Peak Found	High	Peak Found	High	High	High	High
	TRUE	High	[K].IGEGTTVNWPTGTGGKGNDGVAAFVQR.[L]		0.0034497	0.000337477	1	1	1	B4E5F7	B4E5F7 [181-207]		1	2689.33	FALSE	Burkholderia																										No Quan Values	Not Found	High	Not Found	Not Found	Not Found	Not Found	High
	TRUE	High	[K].LPDTDIAVVR.[R]		0.000350797	0.000337477	1	1	3	B4E5F7	B4E5F7 [146-155]		0	1098.62	FALSE	Burkholderia	1.242	0.922228	34	128.7	71.3	58.37	23.16	239017	716716	34665.4	126107	68146	122252	397440	716716	207760	216983	220398	319896	1	1	1	1	1	1		High	High	High	Peak Found	Peak Found	Peak Found	High
	TRUE	High	[R].LPGAIGYVEWAYAK.[K]		0.0100854	0.000337477	1	1	2	B4E5F7	B4E5F7 [208-221]		0	1537.8	FALSE	Burkholderia	100	3.74057e-17	0	200					167116						167116						1						High	High	Not Found	Not Found	Not Found	Not Found	High
	TRUE	High	[K].VKLPDTDIAVVR.[R]		0.0296696	0.000337477	1	1	4	B4E5F7	B4E5F7 [144-155]		1	1325.78	FALSE	Burkholderia	5.392	0.0818723	9.45	161.3	38.7	57	42.5	1289453	2.95403e+06	125995	514759	159241	151959	2.14412e+06	2.95403e+06	755121	885706	515017	397631	2	2	2	2	2	2		High	High	Peak Found	Peak Found	Peak Found	Peak Found	High
	TRUE	High	[K].VNDEWK.[S]		0.0339169	0.000337477	1	1	3	B4E5F7	B4E5F7 [173-178]		0	790.373	FALSE	Burkholderia	2.993	0.1841	58.03	143.7	56.3	59.44	52.62		365604	24896.1	20821	37764.5	34970.4		365604	149209	35825.2	122138	91507.1		1	1	1	1	1		Not Found	High	High	Peak Found	Peak Found	High	High
	TRUE	High	[K].VNYQGIGSSGGLK.[Q]		1.62762e-05	0.000337477	1	1	10	B4E5F7	B4E5F7 [52-64]		0	1279.66	FALSE	Burkholderia	1.421	0.894806	38.28	135.2	64.8	60.76	26.29	2034325	6.25527e+06	285451	943127	459977	909644	3.3827e+06	6.25527e+06	1.71079e+06	1.62277e+06	1.48766e+06	2.38027e+06	1	1	1	1	1	1		High	High	High	High	High	High	High
	TRUE	High	[K].VNYQGIGSSGGLKQIVAK.[T]		0.00177108	0.000337477	1	1	2	B4E5F7	B4E5F7 [52-69]		1	1819.01	FALSE	Burkholderia	1.274	0.849795	63.03	121.6	78.4	43.93	53	80399	167873	10535.2	50109.8	9246.56	40108.1	133689	167873	63140.4	86220.2	29905.3	104951	1	1	1	1	1	1		Peak Found	High	Peak Found	Peak Found	Peak Found	Peak Found	High
	TRUE	High	[K].WAADYQQSGGSKVNYQGIGSSGGLK.[Q]		4.70913e-05	0.000337477	1	1	1	B4E5F7	B4E5F7 [40-64]		1	2558.23	FALSE	Burkholderia	100	3.74057e-17	0	200					149884						149884						1						Not Found	High	Not Found	Not Found	Not Found	Not Found	High
	TRUE	High	[K].WNDPAIAALNPK.[V]		7.08239e-05	0.000337477	1	1	8	B4E5F7	B4E5F7 [132-143]		0	1309.69	FALSE	Burkholderia	1.47	0.86165	10.96	125.7	74.3	84.35	8.53	354617	2.03438e+06	78620.7	201142	107685	153284	589663	2.03438e+06	471197	346089	348277	401098	1	2	1	1	1	1		High	High	High	High	High	High	High
	TRUE	High	[K].WAADYQQSGGSK.[V]		4.00504e-05	0.000337477	1	1	7	B4E5F7	B4E5F7 [40-51]		0	1297.58	FALSE	Burkholderia	2.153	0.385132	90.23	126.4	73.6	91.38	31.51	124440	1.16624e+06	56059.1	90702		93845.1	206921	1.16624e+06	335978	156064		245565	1	1	1	1		1		High	High	High	Peak Found	High	High	High
	TRUE	High	[K].VTDASGKPVAAE.[-]		1.1697e-05	0.000337477	1	1	9	B4E5F7	B4E5F7 [333-344]		0	1144.58	FALSE	Burkholderia	1.088	0.983198	44.84	107.9	92.1	54.83	28.69	280123	1.0722e+06	72150.5	231013	115434	234582	465793	1.0722e+06	432419	397487	373338	613832	1	1	1	1	1	1		High	High	High	High	High	High	High
	TRUE	High	[K].SFYQILTNQPGK.[E]		0.000102456	0.000337477	1	1	6	B4E5F7	B4E5F7 [257-268]		0	1395.73	FALSE	Burkholderia	2.758	0.421682	97.81	146.8	53.2	60.87	30.21	644674	1.79109e+06	74821.6	277695	78463.3	148521	1.07197e+06	1.79109e+06	448427	477808	253766	388634	1	1	1	1	1	1		High	High	High	High	Peak Found	High	High
	TRUE	High	[K].TVDFAGSDAPLK.[D]		0.000697009	0.000337477	1	1	1	B4E5F7	B4E5F7 [70-81]		0	1220.62	FALSE	Burkholderia																										No Quan Values	Not Found	High	Not Found	Not Found	Not Found	Not Found	High
	TRUE	High	[K].TVDFAGSDAPLKDEELAK.[E]		0.00031219	0.000337477	1	1	11	B4E5F7	B4E5F7 [70-87]		1	1905.94	FALSE	Burkholderia	2.184	0.601213	79.85	142.8	57.2	45.4	24.99	917883	1.69484e+06	102700	354998	129116	267067	1.52627e+06	1.69484e+06	615508	610818	417587	698835	2	2	2	2	2	2		High	High	High	High	High	High	High
	TRUE	High	[K].TETFKAAAAGANWSK.[S]		1.44848e-05	0.000337477	1	1	3	B4E5F7	B4E5F7 [242-256]		1	1552.78	FALSE	Burkholderia	100	3.74057e-17	0	200		83.55			315464	13539.4					315464	81145.8					2	1					Not Found	High	Peak Found	Not Found	Not Found	Not Found	High
	TRUE	High	[K].TKVTDASGKPVAAE.[-]		3.91399e-06	0.000337477	1	1	11	B4E5F7	B4E5F7 [331-344]		1	1373.73	FALSE	Burkholderia	0.987	0.995607	82.12	100.1	99.9	27.67	51.88	273010	707071	74525.2	263076	98839.6	329376	453965	707071	446651	452656	319668	861880	2	2	2	2	2	2		High	High	High	High	High	High	High
	TRUE	High	[K].AGELTLSGPVLGDIYLGK.[I]		6.89673e-07	0.000337477	1	1	5	B4E5F7	B4E5F7 [111-128]		0	1802.99	FALSE	Burkholderia	100	3.74057e-17	0	200		72.22		312210	1.60262e+06					519148	1.60262e+06					1	1						High	High	Not Found	High	Not Found	Not Found	High
	TRUE	High	[K].KNNMTYTALK.[N]	1xOxidation [M4]	0.00684632	0.000337477	1	1	4	B4E5F7	B4E5F7 [222-231]		1	1199.61	FALSE	Burkholderia	0.969	0.967278	54.6	104.5	95.5	74.84	30.08	134578	691633	33064.3	118794	57123	120699	223779	691633	198164	204400	184748	315834	2	2	1	2	2	2		Peak Found	High	Peak Found	High	Peak Found	Peak Found	High
	TRUE	High	[K].KNNMTYTALKNSTGTVVEPK.[T]	1xOxidation [M4]	0.0146558	0.000337477	1	1	2	B4E5F7	B4E5F7 [222-241]		2	2212.13	FALSE	Burkholderia	2.457	0.367941	110.39	121.3	78.7	78.13	61.65	29419.4	211971	12553.1	17797.1		29791.7	48919	211971	75234.3	30622.2		77956.1	1	1	1	1		1		High	High	Peak Found	Peak Found	Not Found	Peak Found	High
	TRUE	High	[K].AADSLDYISLPATVETEIR.[K]		1.1773e-05	0.000337477	1	1	3	B4E5F7	B4E5F7 [308-326]		0	2064.05	FALSE	Burkholderia	100	3.74057e-17	0	200		77.43		197309	1.12215e+06					328088	1.12215e+06					1	2						High	High	Not Found	Not Found	Not Found	Not Found	High
	TRUE	High	[K].KWNDPAIAALNPK.[V]		0.00301137	0.000337477	1	1	1	B4E5F7	B4E5F7 [131-143]		1	1437.78	FALSE	Burkholderia	100	3.74057e-17	0	200					89767.3						89767.3						1						Not Found	High	Not Found	Not Found	Not Found	Not Found	High
	TRUE	High	[R].ADGSGTSFIWTNYLSK.[V]		6.10202e-05	0.000337477	1	1	2	B4E5F7	B4E5F7 [157-172]		0	1746.83	FALSE	Burkholderia	100	3.74057e-17	0	200					348120						348120						1						High	High	Not Found	Not Found	Not Found	Not Found	High
	TRUE	High	[K].GNDGVAAFVQR.[L]		4.03107e-05	0.000337477	1	1	11	B4E5F7	B4E5F7 [197-207]		0	1133.57	FALSE	Burkholderia	1.341	0.923401	40.08	132.4	67.6	43.12	27.16	1.34414e+06	2.89006e+06	186226	662982	313630	637015	2.23505e+06	2.89006e+06	1.1161e+06	1.14074e+06	1.01434e+06	1.66688e+06	1	1	1	1	1	1		High	High	High	High	High	High	High
	TRUE	High	[K].AADSLDYISLPATVETEIRK.[Q]		0.0555179	0.000940953	1	1	2	B4E5F7	B4E5F7 [308-327]		1	2192.14	FALSE	Burkholderia	100	3.74057e-17	0	158.1	41.9	65.51		77120.8	349600		32652.1			128238	349600		56182			1	1		1				High	High	Not Found	Peak Found	Not Found	Not Found	High
	TRUE	High	[K].FFSWAFK.[N]		0.0489643	0.000940953	1	1	1	B4E5F7	B4E5F7 [297-303]		0	932.466	FALSE	Burkholderia	100	3.74057e-17	0	200		78.72		29432	171816					48939.9	171816					1	1						Peak Found	High	Not Found	Not Found	Not Found	Not Found	High
TRUE	High	Master Protein	P04264	SWISS-PROT:P04264 Tax_Id=9606 Gene_Symbol=KRT1 Keratin, type II cytoskeletal 1	0	TRUE		159.871	46	30	196	26	644	66	8.12	330.55	30	4	0.04	-4.64	1.64008e-05	104.44	-2.88	-4.64	-5.54	7.8	192.2	1.80855e+06	2.69038e+06	558596	6.34628e+07	2.30112e+07	9055675	3.00729e+06	2.69038e+06	3.34783e+06	1.09196e+08	7.4423e+07	2.3696e+07	21	22	16	28	28	27	High	High	High	High
	Checked	Confidence	Annotated Sequence	Modifications	Qvality PEP	Qvality q-value	# Protein Groups	# Proteins	# PSMs	Master Protein Accessions	Positions in Master Proteins	Modifications in Master Proteins	# Missed Cleavages	Theo. MH+ [Da]	Contaminant	Marked as	Abundance Ratio: (A) / (M)	Abundance Ratio Adj. P-Value: (A) / (M)	Abundance Ratio Variability [%]: (A) / (M)	Abundances (Grouped): A	Abundances (Grouped): M	Abundances (Grouped) CV [%]: A	Abundances (Grouped) CV [%]: M	Abundance: F1: Sample, A, 6, 1	Abundance: F2: Sample, A, 4, 2	Abundance: F3: Sample, A, 2, 3	Abundance: F4: Sample, M, 3, 3	Abundance: F5: Sample, M, 2, 2	Abundance: F6: Sample, M, 1, 1	Abundances (Normalized): F1: Sample, A, 6, 1	Abundances (Normalized): F2: Sample, A, 4, 2	Abundances (Normalized): F3: Sample, A, 2, 3	Abundances (Normalized): F4: Sample, M, 3, 3	Abundances (Normalized): F5: Sample, M, 2, 2	Abundances (Normalized): F6: Sample, M, 1, 1	Abundances Count: F1: Sample, A, 6, 1	Abundances Count: F2: Sample, A, 4, 2	Abundances Count: F3: Sample, A, 2, 3	Abundances Count: F4: Sample, M, 3, 3	Abundances Count: F5: Sample, M, 2, 2	Abundances Count: F6: Sample, M, 1, 1	Quan Info	Found in Sample: [S1] F1: Sample, A, 6, 1	Found in Sample: [S2] F2: Sample, A, 4, 2	Found in Sample: [S3] F3: Sample, A, 2, 3	Found in Sample: [S4] F4: Sample, M, 3, 3	Found in Sample: [S5] F5: Sample, M, 2, 2	Found in Sample: [S6] F6: Sample, M, 1, 1	Confidence (by Search Engine): Sequest HT
	TRUE	High	[-].MSRQFSSR.[S]	1xMet-loss+Acetyl [N-Term]	0.0261118	0.000337477	1	1	5	P04264	P04264 [1-8]	P04264 1xMet-loss+Acetyl [N-Term]	1	909.454	TRUE		0.516	0.77217	136.53	68.1	131.9	111.38	85.64	70975.8	142632	139107	74272.4	85430.2	292824	118020	142632	833710	127795	276299	766234	1	1	1	1	1	1		High	High	Peak Found	High	High	High	High
	TRUE	High	[K].QISNLQQSISDAEQR.[G]		0.000139822	0.000337477	1	1	7	P04264	P04264 [418-432]		0	1716.85	TRUE		0.01	3.74057e-17	0		200		72.61				1.26428e+06	306041	176323				2.17536e+06	989800	461385				1	1	1		Not Found	High	Not Found	High	High	High	High
	TRUE	High	[K].NMQDMVEDYR.[N]	2xOxidation [M2; M5]	0.000396739	0.000337477	1	1	12	P04264	P04264 [258-267]		0	1332.52	TRUE		0.01	3.74057e-17	0	1	199	0.1	73.28	7677.1	12748.3		1.61515e+06	798289	112358	12765.6	12748.3		2.77906e+06	2.58183e+06	294009	1	1		2	2	1		Peak Found	High	Not Found	High	High	High	High
	TRUE	High	[K].NKLNDLEDALQQAK.[E]		0.000793406	0.000337477	1	1	2	P04264	P04264 [442-455]		1	1599.83	TRUE		0.01	3.74057e-17	0		200		99.36				807096	75012					1.38871e+06	242604					2	2			Not Found	Not Found	Not Found	High	Peak Found	Not Found	High
	TRUE	High	[K].IEISELNR.[V]		0.00220717	0.000337477	2	2	10	P35908; P04264	P35908 [400-407]; P04264 [396-403]		0	973.531	TRUE		0.046	0.0001805	112.97	8.8	191.2	63.25	68.08	184790	143707	14773.5	3.83155e+06	964549	606835	307272	143707	88541.8	6.59266e+06	3.11955e+06	1.58791e+06	2	1	1	2	2	2	Shared	Peak Found	High	Peak Found	High	High	High	High
	TRUE	High	[K].LNDLEDALQQAK.[E]		7.36308e-05	0.000337477	1	1	6	P04264	P04264 [444-455]		0	1357.7	TRUE		0.01	3.74057e-17	0	13.2	186.8		59.11		82398.1		1.10483e+06	360264	190020		82398.1		1.90101e+06	1.16517e+06	497225		1		1	1	1		Not Found	High	Not Found	High	High	High	High
	TRUE	High	[K].WELLQQVDTSTR.[T]		0.000798561	0.000337477	1	1	2	P04264	P04264 [212-223]		0	1475.75	TRUE		0.01	3.74057e-17	0		200		77.29				2.4724e+06	659432	247683				4.25407e+06	2.13274e+06	648112				1	1	1		Not Found	Not Found	Not Found	Peak Found	Peak Found	High	High
	TRUE	High	[K].YEELQITAGR.[H]		2.97299e-05	0.000337477	1	1	10	P04264	P04264 [377-386]		0	1179.6	TRUE		0.029	1.15024e-05	56.39	5.6	194.4	19.95	66.69	229749	289842	43980.5	7.30951e+06	3.09778e+06	788972	382030	289842	263588	1.25769e+07	1.00189e+07	2.0645e+06	2	2	2	2	2	2		High	High	High	High	High	High	High
	TRUE	High	[R].SLVNLGGSK.[S]		0.00532095	0.000337477	1	1	5	P04264	P04264 [66-74]		0	874.499	TRUE		0.038	6.50466e-05	90.07	12.8	187.2	48.43	54.68		318521	108497	3.85827e+06	2.56183e+06	854480		318521	650253	6.63863e+06	8.28548e+06	2.23592e+06		1	2	1	1	1		Not Found	High	High	High	High	Peak Found	High
	TRUE	High	[R].SGGGFSSGSAGIINYQR.[R]		1.56557e-05	0.000337477	1	1	8	P04264	P04264 [13-29]		0	1657.79	TRUE		0.01	3.74057e-17	0		200		97.54				770707	91950.8	94886.9				1.3261e+06	297388	248291				2	1	1		Not Found	Not Found	Not Found	High	High	High	High
	TRUE	High	[R].SLDLDSIIAEVK.[A]		3.56424e-05	0.000337477	1	5	9	P04264	P04264 [344-355]		0	1302.72	TRUE		0.079	0.00280087	140.49	16.5	183.5	17.7	101.37	136385	176335		3.08758e+06	688031	57331.1	226783	176335		5.31257e+06	2.22523e+06	150018	2	1		2	2	1		High	High	Not Found	High	High	High	High
	TRUE	High	[K].SLNNQFASFIDK.[V]		0.000328794	0.000337477	1	2	8	P04264	P04264 [186-197]		0	1383.69	TRUE		0.031	1.88595e-05	95.82	6.7	193.3	13.62	88.59	49622.4	68019.9		3.59025e+06	671859	356318	82512.8	68019.9		6.17747e+06	2.17293e+06	932379	1	1		1	1	1		High	High	Not Found	High	High	High	High
	TRUE	High	[K].SISISVAR.[G]		0.0116227	0.000337477	1	1	1	P04264	P04264 [75-82]		0	832.489	TRUE		0.071	0.00164377	49.28	14.7	185.3	28.44	64.35	193073	214710	64820.4	3.19578e+06	1.25203e+06	399027	321045	214710	388487	5.49874e+06	4.04931e+06	1.04413e+06	1	1	1	1	1	1		Peak Found	Peak Found	Peak Found	High	Peak Found	Peak Found	High
	TRUE	High	[K].SKAEAESLYQSK.[Y]		0.000215807	0.000337477	1	1	6	P04264	P04264 [365-376]		1	1340.67	TRUE		0.011	1.46141e-08	19.62	1.2	198.8	62.12	70.64	12640.3	18241.7	8746.97	2.69064e+06	1.05587e+06	244651	21018.5	18241.7	52423.1	4.62957e+06	3.41489e+06	640178	1	1	1	2	2	2		Peak Found	High	High	High	High	Peak Found	High
	TRUE	High	[R].TNAENEFVTIK.[K]		0.000908999	0.000337477	1	1	8	P04264	P04264 [278-288]		0	1265.64	TRUE		0.024	3.07054e-06	14.92	6.4	193.6	48.4	50.55	115050	75231	17706.6	2.87863e+06	986428	631983	191306	75231	106121	4.95304e+06	3.19031e+06	1.65371e+06	1	1	1	1	1	1		High	High	Peak Found	High	High	High	High
	TRUE	High	[R].TLLEGEESR.[M]		0.0274816	0.000337477	1	2	11	P04264	P04264 [484-492]		0	1033.52	TRUE		0.042	0.00010435	114.91	10.5	189.5	38.39	53.29	269793	257038		4866060	1.90334e+06	923645	448616	257038		8.37266e+06	6.1558e+06	2.41691e+06	1	1		1	1	1		High	High	Not Found	High	High	High	High
	TRUE	High	[R].TNAENEFVTIKK.[D]		0.000674798	0.000337477	1	1	7	P04264	P04264 [278-289]		1	1393.73	TRUE		0.01	7.80782e-09	6.93	2.6	197.4	67.92	66.44	81206.9	29366.8	11809.3	3.9296e+06	1.68025e+06	428233	135032	29366.8	70776.3	6.76137e+06	5.43428e+06	1.12056e+06	2	1	1	2	2	2		Peak Found	High	Peak Found	High	High	High	High
	TRUE	High	[K].AEAESLYQSK.[Y]		0.000234767	0.000337477	1	1	8	P04264	P04264 [367-376]		0	1125.54	TRUE		0.158	0.0452932	27.17	12.7	187.3	88.05	59.88	99922.6	387537	7053.44	2.09237e+06	756189	327290	166153	387537	42273.3	3.60017e+06	2.44567e+06	856421	2	2	1	2	2	2		High	High	Peak Found	High	High	High	High
	TRUE	High	[R].FVSTTYSGVTR.[-]		0.00351732	0.000337477	1	1	1	P04264	P04264 [634-644]		0	1217.62	TRUE		0.01	3.74057e-17	0		200								68509.3						179268						1		Not Found	Not Found	Not Found	Not Found	Not Found	High	High
	TRUE	High	[R].FLEQQNQVLQTK.[W]		5.66213e-06	0.000337477	3	7	21	Q7Z794; P35908; P04264	Q7Z794 [184-195]; P35908 [204-215]; P04264 [200-211]		0	1475.79	TRUE		0.023	2.51684e-06	102.45	4.5	195.5	17.51	65.87	143602	190532	28480.4	8.57033e+06	2.57409e+06	1.23212e+06	238784	190532	170691	1.47463e+07	8.32512e+06	3.2241e+06	1	1	1	3	2	1	Shared	High	High	Peak Found	High	High	High	High
	TRUE	High	[R].DYQELMNTK.[L]	1xOxidation [M6]	0.000945017	0.000337477	1	3	9	P04264	P04264 [464-472]		0	1157.51	TRUE		0.035	5.19933e-05	13.03	8.1	191.9	22.96	57.22	37114.2	51004.5	13380.9	1.46133e+06	454498	277427	61713.9	51004.5	80195.6	2.51439e+06	1.46994e+06	725943	1	2	2	2	2	2		Peak Found	Peak Found	Peak Found	High	High	High	High
	TRUE	High	[K].DVDGAYMTK.[V]	1xOxidation [M7]	0.00152602	0.000337477	1	1	13	P04264	P04264 [290-298]		0	1015.44	TRUE		0.017	3.68469e-07	66.1	3.5	196.5	23.07	63.8	40961.5	42831.1	10523.4	2.1114e+06	1.10295e+06	264937	68111.4	42831.1	63069.7	3.63293e+06	3.56717e+06	693262	2	1	1	3	3	2		High	High	Peak Found	High	High	High	High
	TRUE	High	[K].LALDIEIATYR.[KT]		0.000517419	0.000337477	3	9	2	Q3KNV1; P04264; P05787	Q3KNV1 [383-393]; P04264 [473-483]; P05787 [382-392]		0	1277.71	TRUE		1	0.974499	7412.26	17.7	182.3			29548.3			294621			49133.3			506932			1			1			Shared	Peak Found	Not Found	Not Found	High	Not Found	Not Found	High
	TRUE	High	[R].GGGGGGYGSGGSSYGSGGGSYGSGGGGGGGR.[G]		2.50157e-08	0.000337477	1	1	13	P04264	P04264 [519-549]		0	2383.95	TRUE		0.027	1.89431e-05	121.22	5.3	194.7	1.36	64.97	22645.3	38384.4		805843	444276	98247.5	37654.9	38384.4		1.38655e+06	1.43688e+06	257085	1	1		2	2	2		High	High	Not Found	High	High	High	High
	TRUE	High	[R].GSGGGSSGGSIGGRGSSSGGVK.[S]		0.0157307	0.000337477	1	1	1	P04264	P04264 [603-624]		1	1751.83	TRUE		0.389	0.485938	124.44	56	144	97.39	92.14	10324.1	21963.7	15801.4	22757.4	17479.2	80065.5	17167	21963.7	94702.2	39157	56531.3	209508	1	1	1	1	1	1		Peak Found	Peak Found	Peak Found	Peak Found	Peak Found	High	High
	TRUE	High	[R].GSGGGSSGGSIGGR.[G]		0.000290719	0.000337477	1	1	6	P04264	P04264 [603-616]		0	1092.5	TRUE		0.125	0.035493	63.47	16.9	183.1	64.09	21.99	42933.2	52827.3	28306.7	449516	276151	217488	71389.9	52827.3	169650	773449	893127	569103	1	1	1	1	1	1		Peak Found	High	Peak Found	High	High	Peak Found	High
	TRUE	High	[R].GENALKDAK.[N]		0.0468519	0.000940953	1	1	2	P04264	P04264 [433-441]		1	945.5	TRUE		0.01	3.74057e-17	0		200		77.29				156719	53732.4	10806.5				269655	173782	28277.5				1	1	1		Not Found	Not Found	Not Found	High	Peak Found	High	High
	TRUE	High	[K].KQISNLQQSISDAEQR.[G]		0.089967	0.00442391	1	1	2	P04264	P04264 [417-432]		1	1844.95	TRUE		0.01	3.74057e-17	0		200		59.82				40364.5	8707.87					69452.1	28163					1	1			Not Found	Not Found	Not Found	High	Peak Found	Not Found	High
	TRUE	High	[KR].NKYEDEINKR.[T]		0.0921868	0.00470332	5	11	1	P02538; P04264; P04259; P05787; P13647	P02538 [251-260]; P04264 [268-277]; P04259 [251-260]; P05787 [177-186]; P13647 [256-265]		2	1308.65	TRUE		0.206	0.0925175	43.79	33.3	166.7	104.98	44.37	11034.9	38113.1	25971.8	110910	74229.7	34099.7	18349	38113.1	155656	190835	240074	89228.8	1	1	1	1	1	1	Shared	Peak Found	Peak Found	Peak Found	High	Peak Found	Peak Found	High
	TRUE	High	[-].MSRQFSSRSGYR.[S]	1xMet-loss+Acetyl [N-Term]	0.0997552	0.00688709	1	1	1	P04264	P04264 [1-12]	P04264 1xMet-loss+Acetyl [N-Term]	2	1372.67	TRUE		1.127	0.927235	106.55	78.8	121.2	75.74	70.76	19503.9	38393.4	19636.9		10538	39111.7	32431.3	38393.4	117689		34082	102344	1	1	1		1	1		Peak Found	High	Peak Found	Not Found	Peak Found	Peak Found	High
TRUE	High	Master Protein	B4EHT3	ABC transporter, substrate-binding protein OS=Burkholderia cenocepacia (strain ATCC BAA-245 / DSM 16553 / LMG 16656 / NCTC 13227 / J2315 / CF5610) OX=216591 GN=BCAM1293 PE=4 SV=1	0	FALSE	Burkholderia	156.191	48	23	159	23	520	57.4	9.11	306.33	23	0	1.459	0.54	0.660115	89.72	-0.8	2.56	0.54	118.5	81.5	6.97232e+06	6.09243e+07	3.17637e+06	7.60652e+06	2.72494e+06	6.77437e+06	1.15937e+07	6.09243e+07	1.90369e+07	1.3088e+07	8.81303e+06	1.77265e+07	21	23	20	21	21	21	High	High	High	High
	Checked	Confidence	Annotated Sequence	Modifications	Qvality PEP	Qvality q-value	# Protein Groups	# Proteins	# PSMs	Master Protein Accessions	Positions in Master Proteins	Modifications in Master Proteins	# Missed Cleavages	Theo. MH+ [Da]	Contaminant	Marked as	Abundance Ratio: (A) / (M)	Abundance Ratio Adj. P-Value: (A) / (M)	Abundance Ratio Variability [%]: (A) / (M)	Abundances (Grouped): A	Abundances (Grouped): M	Abundances (Grouped) CV [%]: A	Abundances (Grouped) CV [%]: M	Abundance: F1: Sample, A, 6, 1	Abundance: F2: Sample, A, 4, 2	Abundance: F3: Sample, A, 2, 3	Abundance: F4: Sample, M, 3, 3	Abundance: F5: Sample, M, 2, 2	Abundance: F6: Sample, M, 1, 1	Abundances (Normalized): F1: Sample, A, 6, 1	Abundances (Normalized): F2: Sample, A, 4, 2	Abundances (Normalized): F3: Sample, A, 2, 3	Abundances (Normalized): F4: Sample, M, 3, 3	Abundances (Normalized): F5: Sample, M, 2, 2	Abundances (Normalized): F6: Sample, M, 1, 1	Abundances Count: F1: Sample, A, 6, 1	Abundances Count: F2: Sample, A, 4, 2	Abundances Count: F3: Sample, A, 2, 3	Abundances Count: F4: Sample, M, 3, 3	Abundances Count: F5: Sample, M, 2, 2	Abundances Count: F6: Sample, M, 1, 1	Quan Info	Found in Sample: [S1] F1: Sample, A, 6, 1	Found in Sample: [S2] F2: Sample, A, 4, 2	Found in Sample: [S3] F3: Sample, A, 2, 3	Found in Sample: [S4] F4: Sample, M, 3, 3	Found in Sample: [S5] F5: Sample, M, 2, 2	Found in Sample: [S6] F6: Sample, M, 1, 1	Confidence (by Search Engine): Sequest HT
	TRUE	High	[K].NDTVDGDLTK.[A]		0.00119314	0.000337477	1	1	8	B4EHT3	B4EHT3 [449-458]		0	1077.51	FALSE	Burkholderia	1.463	0.87629	106.63	118.8	81.2	85.22	31.22	231975	2.51849e+06	162459	386865	156090	358870	385731	2.51849e+06	973666	665649	504828	939057	1	1	1	1	1	1		High	High	High	High	Peak Found	High	High
	TRUE	High	[R].QALNYAVNK.[E]		0.00549576	0.000337477	1	1	6	B4EHT3	B4EHT3 [294-302]		0	1020.55	FALSE	Burkholderia	1.252	0.95372	97.43	111.2	88.8	88.75	51.3	337448	3.09274e+06	158947	442339	140892	499763	561114	3.09274e+06	952613	761099	455674	1.30773e+06	1	1	1	1	1	1		High	High	High	High	High	High	High
	TRUE	High	[K].IDAIDWKPVVDNNTR.[A]		0.000125242	0.000337477	1	1	5	B4EHT3	B4EHT3 [222-236]		0	1755.9	FALSE	Burkholderia	2.564	0.276946	50.58	147.6	52.4	113.55	24.11	173882	2.56941e+06	80447.2	109280	35616.5	65406	289133	2.56941e+06	482143	188030	115191	171148	1	2	2	1	2	1		High	High	Peak Found	High	Peak Found	Peak Found	High
	TRUE	High	[K].LVNTAYYK.[N]		0.00658599	0.000337477	1	1	8	B4EHT3	B4EHT3 [441-448]		0	971.52	FALSE	Burkholderia	1.222	0.960805	73.49	110	90	85.38	34.58	363066	3.0446e+06	162490	463087	144950	374300	603711	3.0446e+06	973848	796800	468798	979431	1	1	1	1	1	1		High	High	High	High	High	High	High
	TRUE	High	[K].LVNVLATGYEASPDAK.[T]		9.91267e-07	0.000337477	1	1	16	B4EHT3	B4EHT3 [78-93]		0	1647.86	FALSE	Burkholderia	1.577	0.83105	87.8	122.4	77.6	75.69	37.84	724717	5.20561e+06	332171	733756	269370	716203	1.20507e+06	5.20561e+06	1.99079e+06	1.26252e+06	871199	1.87409e+06	2	2	2	2	2	2		High	High	High	High	High	High	High
	TRUE	High	[R].LQGAYVMPDGSFNFDEISLK.[-]	1xOxidation [M7]	3.7055e-05	0.000337477	1	1	4	B4EHT3	B4EHT3 [501-520]		0	2247.06	FALSE	Burkholderia	100	3.74057e-17	0	200		118.38		47454.4	889622					78907.8	889622					1	1						High	High	Not Found	Not Found	Not Found	Not Found	High
	TRUE	High	[R].IPFEQAADLK.[G]		0.000344046	0.000337477	1	1	6	B4EHT3	B4EHT3 [251-260]		0	1131.6	FALSE	Burkholderia	1.376	0.912473	76.69	115.8	84.2	85.49	30.34	993186	8261277	436504	1.1049e+06	411141	950113	1.65148e+06	8261277	2.61609e+06	1.90112e+06	1.32971e+06	2.48616e+06	1	1	1	1	1	1		High	High	Peak Found	High	Peak Found	Peak Found	High
	TRUE	High	[K].VDVVERPSIVQR.[Y]		0.012081	0.000337477	1	1	4	B4EHT3	B4EHT3 [265-276]		0	1396.79	FALSE	Burkholderia	1.641	0.80484	86.76	124.3	75.7	80.88	37.94	676859	5.45993e+06	325561	691224	230693	632006	1.12549e+06	5.45993e+06	1.95118e+06	1.18934e+06	746107	1.65377e+06	2	2	2	2	2	2		High	High	Peak Found	Peak Found	Peak Found	Peak Found	High
	TRUE	High	[K].VESAPDPAK.[A]		0.0243376	0.000337477	1	1	4	B4EHT3	B4EHT3 [399-407]		0	913.463	FALSE	Burkholderia	1.012	0.965275	84.45	100.6	99.4	102.05	23.82	41105.2	495588	20178.8	69432.8	30338.5	59948.8	68350.3	495588	120937	119468	98121	156868	1	1	1	1	1	1		High	High	Peak Found	High	High	Peak Found	High
	TRUE	High	[K].VESAPDPAKAPVR.[M]		0.00299195	0.000337477	1	1	2	B4EHT3	B4EHT3 [399-411]		1	1336.72	FALSE	Burkholderia	1.934	0.56793	39.38	115.6	84.4	58.29	58.32	19079.9	91223.4	21472.7	38669.6	11522.4	47561.4	31726.3	91223.4	128692	66535.9	37265.7	124454	1	1	1	1	1	1		Peak Found	High	Peak Found	High	Peak Found	Peak Found	High
	TRUE	High	[R].YVSLNMLQKPFDNPK.[V]	1xOxidation [M6]	0.00024093	0.000337477	1	1	7	B4EHT3	B4EHT3 [277-291]		0	1809.92	FALSE	Burkholderia	2.489	0.450755	56.81	152	48	78.99	57.99	310760	2.05459e+06	109708	248885	43689.8	79334.4	516735	2.05459e+06	657511	428237	141302	207595	4	4	4	4	3	3		High	High	Peak Found	Peak Found	Peak Found	Peak Found	High
	TRUE	High	[R].VTDPANHLK.[R]		0.00142111	0.000337477	1	1	4	B4EHT3	B4EHT3 [123-131]		0	994.532	FALSE	Burkholderia	1.103	0.922589	93.9	104.9	95.1	96.23	25.25	61078.4	738299	36279.8	114602	46524.7	95998.3	101562	738299	217435	197186	150470	251199	1	1	1	1	1	1		Peak Found	High	High	High	Peak Found	Peak Found	High
	TRUE	High	[K].VQVQALEAGER.[V]		1.02756e-05	0.000337477	1	1	9	B4EHT3	B4EHT3 [385-395]		0	1199.64	FALSE	Burkholderia	1.727	0.773657	106.91	126.7	73.3	80.03	41.61	683180	5749881	364056	734394	359268	901433	1.136e+06	5749881	2.18189e+06	1.26362e+06	1.16195e+06	2.35878e+06	1	1	1	1	1	1		High	High	High	High	High	High	High
	TRUE	High	[K].SFYQGLFGFDK.[D]		0.000428808	0.000337477	1	1	1	B4EHT3	B4EHT3 [64-74]		0	1308.63	FALSE	Burkholderia	100	3.74057e-17	0	200					485614						485614						1						Not Found	High	Not Found	Not Found	Not Found	Not Found	High
	TRUE	High	[K].VAFSGFATPSTGVVPQGVDYATK.[L]		0.00291549	0.000337477	1	1	7	B4EHT3	B4EHT3 [308-330]		0	2299.16	FALSE	Burkholderia	2.271	0.481652	77.75	138.9	61.1	103.07	51.07	199993	2.37475e+06	92484.5	141862	29002.5	117671	332551	2.37475e+06	554286	244091	93800	307910	1	1	1	1	1	1		High	High	High	High	Peak Found	High	High
	TRUE	High	[K].TGEADFAFR.[I]		0.000122832	0.000337477	1	1	9	B4EHT3	B4EHT3 [242-250]		0	1013.47	FALSE	Burkholderia	1.642	0.804242	91.46	124.3	75.7	79.48	43.83	584447	4.14023e+06	231450	490892	216673	590292	971827	4.14023e+06	1.38714e+06	844641	700765	1.54462e+06	1	1	1	1	1	1		High	High	High	High	High	Peak Found	High
	TRUE	High	[K].FHDGTDFNAAAVK.[A]		7.50269e-07	0.000337477	1	1	15	B4EHT3	B4EHT3 [105-117]		0	1392.65	FALSE	Burkholderia	1.547	0.845866	80.66	121.5	78.5	96.13	42.97	342993	3.47874e+06	152207	342709	98309.2	309027	570334	3.47874e+06	912219	589674	317952	808631	2	2	2	2	2	2		High	High	High	High	High	High	High
	TRUE	High	[K].AELYADAQK.[Q]		0.00151617	0.000337477	1	1	7	B4EHT3	B4EHT3 [469-477]		0	1008.5	FALSE	Burkholderia	1.324	0.807938	100.21	113.9	86.1	90.32	21.74	56739.6	729305	44526.5	117155	43852.7	84036.4	94347.4	729305	266860	201581	141829	219898	1	1	1	1	1	1		High	High	High	High	High	High	High
	TRUE	High	[K].KAELYADAQK.[Q]		0.000250478	0.000337477	1	1	10	B4EHT3	B4EHT3 [468-477]		1	1136.59	FALSE	Burkholderia	1.455	0.748863	104.74	118.5	81.5	89.19	23.49	99891.9	1.22754e+06	75605.6	180970	74668.9	148618	166102	1.22754e+06	453126	311381	241494	388889	2	2	2	2	1	2		High	High	High	High	High	High	High
	TRUE	High	[K].AIQFVQQQLAQVGVK.[V]		6.72032e-07	0.000337477	1	1	11	B4EHT3	B4EHT3 [370-384]		0	1656.94	FALSE	Burkholderia	4.554	0.135639	120.74	142.2	57.8	100.64	79.57	509020	4.17628e+06	128939	531395	106449	71029.2	846406	4.17628e+06	772767	914332	344278	185862	2	2	1	2	1	1		High	High	High	High	High	High	High
	TRUE	High	[K].ALETVDR.[T]		0.0218267	0.000337477	1	1	6	B4EHT3	B4EHT3 [459-465]		0	803.426	FALSE	Burkholderia	1.391	0.754709	109.03	116.3	83.7	81.46	31.64	75325.1	742071	50436.1	126307	59543.6	130058	125252	742071	302278	217327	192576	340323	1	1	1	1	1	1		High	High	Peak Found	Peak Found	High	High	High
	TRUE	High	[K].TEVVDPTTVK.[V]		0.0605977	0.000940953	1	1	8	B4EHT3	B4EHT3 [142-151]		0	1088.58	FALSE	Burkholderia	1.272	0.950567	85.49	112	88	81.27	35.21	440119	3.37226e+06	190444	521639	211475	519480	731835	3.37226e+06	1.14138e+06	897544	683955	1.35933e+06	1	1	1	1	1	1		High	High	High	High	High	High	High
	TRUE	High	[R].IPFEQAADLKGNAK.[V]		0.096779	0.00609239	1	1	2	B4EHT3	B4EHT3 [251-264]		1	1501.8	FALSE	Burkholderia	0.01	3.74057e-17	0	97.1	102.9		67.01		26212.6		16158.1	4873.35	23226		26212.6		27802	15761.4	60775.5		1		1	1	1		Not Found	High	Not Found	High	Peak Found	Peak Found	High
TRUE	High	Master Protein	P35908	SWISS-PROT:P35908 Tax_Id=9606 Gene_Symbol=KRT2 Keratin, type II cytoskeletal 2 epidermal	0	TRUE		143.54	56	28	117	22	645	65.8	8	219.71	28	4	0.151	-2.73	0.0361925	31.58	-2.38	-2.73	-4.33	7.6	192.4	172214	290822	149085	1.20095e+07	2.26248e+06	1.4734e+06	286361	290822	893507	2.06638e+07	7.31731e+06	3.85546e+06	7	6	7	24	21	17	High	High	High	High
	Checked	Confidence	Annotated Sequence	Modifications	Qvality PEP	Qvality q-value	# Protein Groups	# Proteins	# PSMs	Master Protein Accessions	Positions in Master Proteins	Modifications in Master Proteins	# Missed Cleavages	Theo. MH+ [Da]	Contaminant	Marked as	Abundance Ratio: (A) / (M)	Abundance Ratio Adj. P-Value: (A) / (M)	Abundance Ratio Variability [%]: (A) / (M)	Abundances (Grouped): A	Abundances (Grouped): M	Abundances (Grouped) CV [%]: A	Abundances (Grouped) CV [%]: M	Abundance: F1: Sample, A, 6, 1	Abundance: F2: Sample, A, 4, 2	Abundance: F3: Sample, A, 2, 3	Abundance: F4: Sample, M, 3, 3	Abundance: F5: Sample, M, 2, 2	Abundance: F6: Sample, M, 1, 1	Abundances (Normalized): F1: Sample, A, 6, 1	Abundances (Normalized): F2: Sample, A, 4, 2	Abundances (Normalized): F3: Sample, A, 2, 3	Abundances (Normalized): F4: Sample, M, 3, 3	Abundances (Normalized): F5: Sample, M, 2, 2	Abundances (Normalized): F6: Sample, M, 1, 1	Abundances Count: F1: Sample, A, 6, 1	Abundances Count: F2: Sample, A, 4, 2	Abundances Count: F3: Sample, A, 2, 3	Abundances Count: F4: Sample, M, 3, 3	Abundances Count: F5: Sample, M, 2, 2	Abundances Count: F6: Sample, M, 1, 1	Quan Info	Found in Sample: [S1] F1: Sample, A, 6, 1	Found in Sample: [S2] F2: Sample, A, 4, 2	Found in Sample: [S3] F3: Sample, A, 2, 3	Found in Sample: [S4] F4: Sample, M, 3, 3	Found in Sample: [S5] F5: Sample, M, 2, 2	Found in Sample: [S6] F6: Sample, M, 1, 1	Confidence (by Search Engine): Sequest HT
	TRUE	High	[R].MSGDLSSNVTVSVTSSTISSNVASK.[A]	1xOxidation [M1]	0.0106195	0.000337477	1	1	2	P35908	P35908 [497-521]		0	2474.19	TRUE		0.01	3.74057e-17	0		200		109.76				272346	18260.5					468606	59058.2					1	1			Not Found	Not Found	Not Found	Peak Found	High	Not Found	High
	TRUE	High	[R].NKLNDLEEALQQAK.[E]		0.0101507	0.000337477	1	1	1	P35908	P35908 [446-459]		1	1613.85	TRUE		0.01	3.74057e-17	0		200						43440.5						74744.9						1				Not Found	Not Found	Not Found	High	Not Found	Not Found	High
	TRUE	High	[R].NLDLDSIIAEVK.[A]		1.29744e-05	0.000337477	5	8	3	P02538; Q5XKE5; P35908; P04259; P13647	P02538 [327-338]; Q5XKE5 [308-319]; P35908 [348-359]; P04259 [327-338]; P13647 [332-343]		0	1329.73	TRUE		0.01	3.74057e-17	0		200		72.55				858093	146941					1.47646e+06	475236					1	1		Shared	Not Found	Not Found	Not Found	High	High	Not Found	High
	TRUE	High	[K].NVQDAIADAEQR.[G]		9.41815e-05	0.000337477	1	1	3	P35908	P35908 [425-436]		0	1329.64	TRUE		0.01	3.74057e-17	0		200		55.87				166387	63903.8	29159.1				286290	206678	76300.8				1	1	1		Not Found	Not Found	Not Found	High	High	High	High
	TRUE	High	[K].IEISELNR.[V]		0.00220717	0.000337477	2	2	10	P35908; P04264	P35908 [400-407]; P04264 [396-403]		0	973.531	TRUE		0.046	0.0001805	112.97	8.8	191.2	63.25	68.08	184790	143707	14773.5	3.83155e+06	964549	606835	307272	143707	88541.8	6.59266e+06	3.11955e+06	1.58791e+06	2	1	1	2	2	2	Shared	Peak Found	High	Peak Found	High	High	High	High
	TRUE	High	[R].LQGEIAHVK.[K]		0.0356867	0.000337477	1	1	3	P35908	P35908 [412-420]		0	994.568	TRUE		0.01	3.74057e-17	0	18.5	181.5		75.11	6218.73			131358	31431.7	16795.5	10340.6			226017	101657	43948.7	1			1	1	1		Peak Found	Not Found	Not Found	High	Peak Found	High	High
	TRUE	High	[K].LNDLEEALQQAK.[E]		0.00621388	0.000337477	1	1	1	P35908	P35908 [448-459]		0	1371.71	TRUE		0.01	3.74057e-17	0		200		54.5				208974	61803.5	44956				359566	199885	117636				1	1	1		Not Found	Not Found	Not Found	High	Peak Found	Peak Found	High
	TRUE	High	[K].VLYDAEISQIHQSVTDTNVILSMDNSR.[N]	1xOxidation [M23]	0.00418864	0.000337477	1	1	1	P35908	P35908 [321-347]		0	3064.49	TRUE																											No Quan Values	Not Found	Not Found	Not Found	High	Not Found	Not Found	High
	TRUE	High	[K].VDLLNQEIEFLK.[V]		2.09543e-05	0.000337477	1	1	2	P35908	P35908 [309-320]		0	1460.8	TRUE		0.01	3.74057e-17	0		200						128905						221797						1				Not Found	Not Found	Not Found	High	Not Found	Not Found	High
	TRUE	High	[K].YEELQVTVGR.[H]		0.000170918	0.000337477	1	1	6	P35908	P35908 [381-390]		0	1193.62	TRUE		0.01	3.74057e-17	0	13.6	186.4		103.32			10409.9	1.50974e+06	265041	66476.1			62389.3	2.5977e+06	857198	173948			1	1	1	1		Not Found	Not Found	Peak Found	High	High	High	High
	TRUE	High	[R].TAAENDFVTLK.[K]		0.0222504	0.000337477	1	1	1	P35908	P35908 [282-292]		0	1208.62	TRUE		0.01	3.74057e-17	0		200		76				607934	130631	85703.6				1.04603e+06	422487	224261				1	1	1		Not Found	Not Found	Not Found	High	Peak Found	Peak Found	High
	TRUE	High	[R].TAAENDFVTLKK.[D]		0.00259487	0.000337477	1	1	2	P35908	P35908 [282-293]		1	1336.71	TRUE		0.01	3.74057e-17	0	28.6	171.4		104.71			6684.17	469240	74158.5	24789.9			40060.2	807385	239844	64867.8			1	1	1	1		Not Found	Not Found	Peak Found	High	High	Peak Found	High
	TRUE	High	[K].SISISVAGGGGGFGAAGGFGGR.[G]		1.85817e-06	0.000337477	1	1	4	P35908	P35908 [71-92]		0	1838.91	TRUE		0.01	3.74057e-17	0		200		103.52				266956	21978.8					459332	71083.8					1	1			Not Found	Not Found	Not Found	High	Peak Found	Not Found	High
	TRUE	High	[R].TSQNSELNNMQDLVEDYK.[K]	1xOxidation [M10]	0.00240095	0.000337477	1	1	2	P35908	P35908 [254-271]		0	2143.94	TRUE																											No Quan Values	Not Found	Not Found	Not Found	High	High	Not Found	High
	TRUE	High	[KR].AQYEEIAQR.[S]		0.00147741	0.000337477	3	6	6	P02538; P35908; P04259	P02538 [339-347]; P35908 [360-368]; P04259 [339-347]		0	1107.54	TRUE		0.019	7.16699e-07	48.84	7.2	192.8	38.52	66.48		46244.2	13491.8	2.46556e+06	503020	513368		46244.2	80860.2	4.24231e+06	1.62687e+06	1.34333e+06		1	1	1	1	1	Shared	High	High	High	High	Peak Found	High	High
	TRUE	High	[R].FLEQQNQVLQTK.[W]		5.66213e-06	0.000337477	3	7	21	Q7Z794; P35908; P04264	Q7Z794 [184-195]; P35908 [204-215]; P04264 [200-211]		0	1475.79	TRUE		0.023	2.51684e-06	102.45	4.5	195.5	17.51	65.87	143602	190532	28480.4	8.57033e+06	2.57409e+06	1.23212e+06	238784	190532	170691	1.47463e+07	8.32512e+06	3.2241e+06	1	1	1	3	2	1	Shared	High	High	Peak Found	High	High	High	High
	TRUE	High	[R].DYQELMNVK.[L]	1xOxidation [M6]	0.0131364	0.000337477	2	4	2	Q5XKE5; P35908	Q5XKE5 [428-436]; P35908 [468-476]		0	1155.54	TRUE		0.01	3.74057e-17	0		200		70.12				263139	73541.2	34364.9				452763	237847	89922.6				1	2	1	Shared	Not Found	Not Found	Not Found	High	High	Peak Found	High
	TRUE	High	[K].DVDNAYMIK.[V]	1xOxidation [M7]	0.00193911	0.000337477	1	1	4	P35908	P35908 [294-302]		0	1084.5	TRUE		0.01	3.74057e-17	0		200		73.87				767829	215695	84557.6				1.32115e+06	697601	221262				1	1	1		Not Found	Not Found	Not Found	High	High	High	High
	TRUE	High	[R].HGGGGGGFGGGGFGSR.[S]		0.036143	0.000337477	1	1	2	P35908	P35908 [46-61]		0	1320.58	TRUE		0.192	0.0976243	15.36	46.4	153.6	114.94	72.84	56537.1	54010.4	84750	40199.6	96091.4	187322	94010.8	54010.4	507931	69168.4	310779	490165	1	1	1	1	1	1		Peak Found	High	Peak Found	High	Peak Found	Peak Found	High
	TRUE	High	[K].AAFGGSGGR.[G]		0.0187117	0.000337477	1	1	5	P35908	P35908 [522-530]		0	779.379	TRUE		0.13	0.0167141	26.52	22	178	34.46	83.14	6278.89	17168.3		204841	33428	30599.7	10440.6	17168.3		352454	108113	80070.4	1	1		1	1	1		Peak Found	High	Not Found	High	High	High	High
	TRUE	High	[K].LALDVEIATYR.[TK]		0.000710685	0.000337477	5	16	1	P02538; Q5XKE5; P35908; P04259; P13647	P02538 [456-466]; Q5XKE5 [437-447]; P35908 [477-487]; P04259 [456-466]; P13647 [461-471]		0	1263.69	TRUE		0.01	3.74057e-17	0		200						80239.2						138062						1			Shared	Not Found	Not Found	Not Found	High	Not Found	Not Found	High
	TRUE	High	[R].GGSGGGGSISGGGYGSGGGSGGR.[Y]		2.0611e-06	0.000337477	1	1	7	P35908	P35908 [556-578]		0	1741.75	TRUE		0.361	0.48668	4.74	52.1	147.9	3.13	106.91	38585.4	67067.4		607710	57520.1	65838.8	64160.4	67067.4		1.04564e+06	186032	172281	1	1		2	1	1		High	High	Not Found	High	High	High	High
	TRUE	High	[K].GGSISGGGYGSGGGK.[H]		0.00030224	0.000337477	1	1	6	P35908	P35908 [587-601]		0	1197.55	TRUE		0.051	0.000133069	95.53	29.4	170.6	25.67	98.62		32677.6	7870.96	537324	70427.2	56396.1		32677.6	47172.9	924533	227776	147572		1	1	1	1	1		Not Found	High	High	High	High	High	High
	TRUE	High	[R].GGSSSGGGYGSGGGGSSSVK.[G]		0.00108973	0.000337477	1	1	3	P35908	P35908 [610-629]		0	1588.68	TRUE		0.01	3.74057e-17	0	28.1	171.9		93.66	10837.1			186668	12041.5	42059.4	18020.1			321186	38944.8	110057	1			1	1	1		Peak Found	High	Not Found	High	Peak Found	High	High
	TRUE	High	[R].GFSSGSAVVSGGSR.[R]		1.08222e-05	0.000337477	1	2	9	P35908	P35908 [21-34]		0	1254.61	TRUE		0.073	0.00515842	69.16	13.6	186.4	44.95	92.84	30965.3	73653.9	20762.4	1.71058e+06	311053	143388	51489.5	73653.9	124435	2.94326e+06	1.00601e+06	375204	1	1	1	2	1	1		High	High	High	High	High	High	High
	TRUE	High	[R].GSSSGGGYSSGSSSYGSGGR.[Q]		6.27635e-08	0.000337477	1	1	6	P35908	P35908 [531-550]		0	1740.71	TRUE		0.01	3.74057e-17	0	46	154		96.34	22791.8			315370	39265.6	38801.6	37898.6			542633	126993	101532	1			1	1	1		High	High	Not Found	High	High	High	High
	TRUE	High	[R].SKEEAEALYHSK.[Y]		0.0605977	0.000940953	1	1	3	P35908	P35908 [369-380]		1	1391.68	TRUE		0.01	3.74057e-17	0	55.1	144.9		94.49			5115.51	129666	24945.8	8826.37			30658.7	223107	80679.8	23096			1	2	2	1		Not Found	Not Found	Peak Found	High	High	Peak Found	High
	TRUE	High	[K].KDVDNAYMIK.[V]	1xOxidation [M8]	0.066119	0.00124985	1	1	1	P35908	P35908 [293-302]		1	1212.59	TRUE		0.01	3.74057e-17	0		200		38.19				36950.5	11298.4					63577.9	36541.2					1	1			Not Found	Not Found	Not Found	High	Peak Found	Not Found	High
TRUE	High	Master Protein	B4ED28	ABC transporter extracellular solute-binding protein OS=Burkholderia cenocepacia (strain ATCC BAA-245 / DSM 16553 / LMG 16656 / NCTC 13227 / J2315 / CF5610) OX=216591 GN=BCAL1092 PE=4 SV=1	0	FALSE	Burkholderia	132.761	62	26	145	26	347	37.2	8.75	228.71	26	0	5.632	2.49	0.00762935	49.28	2.49	3.31	1.91	178.9	21.1	5.3688e+07	9.63602e+07	6.79175e+06	6.10965e+06	2.49638e+06	5.41336e+06	8.92731e+07	9.63602e+07	4.07049e+07	1.05124e+07	8.07381e+06	1.41651e+07	22	23	21	17	15	19	High	High	High	High
	Checked	Confidence	Annotated Sequence	Modifications	Qvality PEP	Qvality q-value	# Protein Groups	# Proteins	# PSMs	Master Protein Accessions	Positions in Master Proteins	Modifications in Master Proteins	# Missed Cleavages	Theo. MH+ [Da]	Contaminant	Marked as	Abundance Ratio: (A) / (M)	Abundance Ratio Adj. P-Value: (A) / (M)	Abundance Ratio Variability [%]: (A) / (M)	Abundances (Grouped): A	Abundances (Grouped): M	Abundances (Grouped) CV [%]: A	Abundances (Grouped) CV [%]: M	Abundance: F1: Sample, A, 6, 1	Abundance: F2: Sample, A, 4, 2	Abundance: F3: Sample, A, 2, 3	Abundance: F4: Sample, M, 3, 3	Abundance: F5: Sample, M, 2, 2	Abundance: F6: Sample, M, 1, 1	Abundances (Normalized): F1: Sample, A, 6, 1	Abundances (Normalized): F2: Sample, A, 4, 2	Abundances (Normalized): F3: Sample, A, 2, 3	Abundances (Normalized): F4: Sample, M, 3, 3	Abundances (Normalized): F5: Sample, M, 2, 2	Abundances (Normalized): F6: Sample, M, 1, 1	Abundances Count: F1: Sample, A, 6, 1	Abundances Count: F2: Sample, A, 4, 2	Abundances Count: F3: Sample, A, 2, 3	Abundances Count: F4: Sample, M, 3, 3	Abundances Count: F5: Sample, M, 2, 2	Abundances Count: F6: Sample, M, 1, 1	Quan Info	Found in Sample: [S1] F1: Sample, A, 6, 1	Found in Sample: [S2] F2: Sample, A, 4, 2	Found in Sample: [S3] F3: Sample, A, 2, 3	Found in Sample: [S4] F4: Sample, M, 3, 3	Found in Sample: [S5] F5: Sample, M, 2, 2	Found in Sample: [S6] F6: Sample, M, 1, 1	Confidence (by Search Engine): Sequest HT
	TRUE	High	[K].QSGVKVNTVFVK.[D]		0.000982462	0.000337477	1	1	1	B4ED28	B4ED28 [53-64]		1	1305.75	FALSE	Burkholderia	100	3.74057e-17	0	200		28.83		59943.8	99465	9500.78				99675.4	99465	56940.9				1	1	1					Peak Found	High	Peak Found	Not Found	Not Found	Not Found	High
	TRUE	High	[K].QSGVKVNTVFVKDGLLER.[V]		0.0157307	0.000337477	1	1	2	B4ED28	B4ED28 [53-70]		2	1989.11	FALSE	Burkholderia	100	3.74057e-17	0	200		71.09		168571	323002	6697.87				280302	323002	40142.3				2	2	1					Peak Found	High	Peak Found	Not Found	Not Found	Not Found	High
	TRUE	High	[K].QASQLVDKVGFDN.[-]		1.19613e-06	0.000337477	1	1	8	B4ED28	B4ED28 [335-347]		1	1420.71	FALSE	Burkholderia	5.736	0.0676798	38.48	170.3	29.7	25.06	62.26	2.54835e+06	2.77676e+06	475045	288494	86566.1	381319	4.23743e+06	2.77676e+06	2.84708e+06	496389	279973	997798	2	2	1	1	1	1		High	High	Peak Found	High	High	Peak Found	High
	TRUE	High	[K].LDPVIASFGTLK.[V]		0.000112912	0.000337477	1	1	14	B4ED28	B4ED28 [309-320]		0	1260.72	FALSE	Burkholderia	11.988	0.00393779	51.79	184.2	15.8	51.12	17.82	7.0745e+06	1.14009e+07	612218	567207	217924	374997	1.17636e+07	1.14009e+07	3.6692e+06	975950	704809	981256	2	2	1	1	1	1		High	High	High	Peak Found	High	High	High
	TRUE	High	[K].LIQPLIDAFTK.[Q]		0.00127297	0.000337477	1	1	11	B4ED28	B4ED28 [42-52]		0	1258.74	FALSE	Burkholderia	22.566	0.00016687	37.31	191.5	8.5	60.94	49.43	6652236	12099284	429055	584596	132453	187331	1.10614e+07	12099284	2.57145e+06	1.00587e+06	428382	490189	1	1	1	1	1	1		High	High	High	High	High	High	High
	TRUE	High	[K].LLEYLVSPEAQALYAQANYEYPVR.[A]		9.05912e-05	0.000337477	1	1	2	B4ED28	B4ED28 [281-304]		0	2800.42	FALSE	Burkholderia																										No Quan Values	Not Found	High	Not Found	Not Found	Not Found	Not Found	High
	TRUE	High	[K].VNTVFVK.[D]		0.0148457	0.000337477	1	1	6	B4ED28	B4ED28 [58-64]		0	806.477	FALSE	Burkholderia	4.337	0.154797	30.61	175.8	24.2	40.85	35.97	4114333	7936274	541539	548144	257390	602900	6.84137e+06	7936274	3.2456e+06	943150	832451	1.57761e+06	1	1	1	1	1	1		High	High	High	High	Peak Found	Peak Found	High
	TRUE	High	[K].VNTVFVKDGLLER.[V]		0.0016926	0.000337477	1	1	3	B4ED28	B4ED28 [58-70]		1	1489.84	FALSE	Burkholderia	26.586	6.597e-05	132.64	187.7	12.3	53.6	71.3	729423	1.38636e+06	64667.5	80433.1		17435.1	1.2129e+06	1.38636e+06	387571	138395		45622.4	2	2	2	2		1		Peak Found	High	Peak Found	High	Not Found	Peak Found	High
	TRUE	High	[R].VLYVEKDLK.[V]		0.0167755	0.000337477	1	1	3	B4ED28	B4ED28 [132-140]		1	1106.65	FALSE	Burkholderia	4.874	0.0509147	37.75	170.3	29.7	15.04	60.37	158438	303182	37362.3	26700.5	5478.88	27712.9	263453	303182	223923	45941.5	17719.8	72516.4	1	1	1	1	1	1		High	High	High	Peak Found	Peak Found	Peak Found	High
	TRUE	High	[K].VDPLPLADIAK.[H]		0.00427071	0.000337477	1	1	8	B4ED28	B4ED28 [321-331]		0	1151.67	FALSE	Burkholderia	5.827	0.064376	24.42	177.8	22.2	33.28	23.75	7.94403e+06	14049576	1.18008e+06	844440	509535	866266	1.32094e+07	14049576	7.07257e+06	1.45297e+06	1.64794e+06	2.26676e+06	1	1	1	1	1	1		High	High	Peak Found	High	High	High	High
	TRUE	High	[R].YEDLADPK.[W]		0.00293442	0.000337477	1	1	13	B4ED28	B4ED28 [146-153]		0	950.447	FALSE	Burkholderia	4.409	0.148285	53.13	173.9	26.1	42.91	36.26	3565111	6.4086e+06	419287	516263	203468	513841	5.92812e+06	6.4086e+06	2.51291e+06	888295	658057	1.34457e+06	1	1	1	1	1	1		High	High	High	High	High	High	High
	TRUE	High	[K].VVRPTFANAK.[S]		0.0102825	0.000337477	1	1	6	B4ED28	B4ED28 [246-255]		0	1102.64	FALSE	Burkholderia	5.092	0.0977277	18.89	172.2	27.8	60.89	22.65	1.6307e+06	6.01862e+06	324021	254030	103745	203524	2.71156e+06	6.01862e+06	1.94195e+06	437091	335533	532562	1	1	1	1	1	1		High	High	High	High	High	High	High
	TRUE	High	[K].SGGTHVNISGATVAK.[H]		7.01164e-06	0.000337477	1	1	25	B4ED28	B4ED28 [256-270]		0	1398.73	FALSE	Burkholderia	4.074	0.181894	31.75	167.4	32.6	34.53	30.32	5.19717e+06	1.11605e+07	897513	976437	348470	810602	8.64192e+06	1.11605e+07	5.37905e+06	1.68008e+06	1.12702e+06	2.12111e+06	3	3	2	2	2	2		High	High	High	High	High	High	High
	TRUE	High	[R].SKALDDAIPANLR.[A]		0.0060553	0.000337477	1	1	3	B4ED28	B4ED28 [105-117]		1	1383.76	FALSE	Burkholderia	100	3.74057e-17	0	176.9	23.1	20.14		216515	358501	41216.6			17892.8	360025	358501	247023			46820	1	1	1			1		Peak Found	High	High	High	Not Found	Peak Found	High
	TRUE	High	[R].ATNGDWYALSLR.[D]		0.000130206	0.000337477	1	1	10	B4ED28	B4ED28 [118-129]		0	1366.67	FALSE	Burkholderia	7.859	0.0223467	25.52	182.7	17.3	30.13	33.18	589532	1.13326e+06	100627	53867.9	19408.7	47666.3	980282	1.13326e+06	603088	92686.3	62771.8	124728	1	1	1	1	1	1		High	High	High	High	Peak Found	High	High
	TRUE	High	[K].HAEPGSDAR.[K]		0.0169925	0.000337477	1	1	5	B4ED28	B4ED28 [230-238]		0	939.428	FALSE	Burkholderia	4.42	0.100477	63.43	153.7	46.3	11.72	39.48	239015	319633	65311.1	51466.2		60052.3	397438	319633	391428	88554		157139	1	1	1	1		1		High	High	High	High	Not Found	High	High
	TRUE	High	[R].KQASQLVDK.[V]		0.0267881	0.000337477	1	1	3	B4ED28	B4ED28 [334-342]		1	1016.57	FALSE	Burkholderia	2.129	0.457159	7.53	133.8	66.2	29.66	13.53	213086	227029	35284.5	57728.5	34736	49690	354323	227029	211470	99329	112343	130024	1	1	1	1	1	1		High	High	High	Peak Found	Peak Found	Peak Found	High
	TRUE	High	[R].KQASQLVDKVGFDN.[-]		3.11091e-05	0.000337477	1	1	5	B4ED28	B4ED28 [334-347]		2	1548.8	FALSE	Burkholderia	6.722	0.039581	11.91	176.3	23.7	33.98	64.71	802510	813468	122378	63414.8	16955.5	82490.9	1.33443e+06	813468	733445	109113	54837.4	215854	2	2	2	2	2	2		High	High	Peak Found	High	Peak Found	High	High
	TRUE	High	[K].ALDDAIPANLR.[A]		0.000926833	0.000337477	1	1	7	B4ED28	B4ED28 [107-117]		0	1168.63	FALSE	Burkholderia	6.395	0.0470139	52.5	179.8	20.2	39.6	29.62	11104774	16998536	1.31802e+06	1.11154e+06	520094	1103545	1.84652e+07	16998536	7.89929e+06	1.91254e+06	1.68209e+06	2.88765e+06	1	1	1	1	1	1		High	High	High	High	Peak Found	High	High
	TRUE	High	[R].ANVKLDPVIASFGTLK.[V]		0.00325454	0.000337477	1	1	2	B4ED28	B4ED28 [305-320]		1	1672.96	FALSE	Burkholderia	100	3.74057e-17	0	200		29.38		97853.2	106731					162712	106731					1	1						High	High	Not Found	Not Found	Not Found	Not Found	High
	TRUE	High	[R].ANVKLDPVIASFGTLKVDPLPLADIAK.[H]		0.000160197	0.000337477	1	1	1	B4ED28	B4ED28 [305-331]		2	2805.61	FALSE	Burkholderia																										No Quan Values	Not Found	High	Not Found	Not Found	Not Found	Not Found	High
	TRUE	High	[R].KWGDAIK.[V]		0.0555179	0.000940953	1	1	2	B4ED28	B4ED28 [239-245]		1	817.457	FALSE	Burkholderia	100	3.74057e-17	0	186.5	13.5	106.82		123601	1.47233e+06	50450.8			8394.17	205526	1.47233e+06	302366			21965	1	1	1			1		Peak Found	High	High	Not Found	Not Found	Peak Found	High
	TRUE	High	[R].DRVLYVEK.[D]		0.0489643	0.000940953	1	1	2	B4ED28	B4ED28 [130-137]		1	1021.57	FALSE	Burkholderia	4.031	0.070957	50.7	169.3	30.7	46.85	48.14	133637	162563	13060.6	17150.2	6946.7	21067.1	222214	162563	78275.6	29509.1	22467	55126.4	1	1	1	1	1	1		High	High	Peak Found	Peak Found	Peak Found	Peak Found	High
	TRUE	High	[K].QASQLVDK.[V]		0.066119	0.00124985	1	1	1	B4ED28	B4ED28 [335-342]		0	888.479	FALSE	Burkholderia	5.632	0.0646298	36.3	166.8	33.2	43.9	9.73	324633	752994	48414.3	67737.2	33209.9	36630.8	539804	752994	290161	116550	107408	95851.8	1	1	1	1	1	1		Peak Found	High	Peak Found	Peak Found	Peak Found	Peak Found	High
	TRUE	High	[R].YEDLADPKWK.[G]		0.069917	0.00154699	1	1	1	B4ED28	B4ED28 [146-155]		1	1264.62	FALSE	Burkholderia	100	3.74057e-17	0	200					52611.8						52611.8						1						Not Found	High	Not Found	Not Found	Not Found	Not Found	High
	TRUE	High	[R].VKAEGAQSPADVLMTVDVGNLLDLVDGGVTQPVR.[S]	1xOxidation [M14]	0.0973676	0.00609239	1	1	1	B4ED28	B4ED28 [71-104]		1	3479.81	FALSE	Burkholderia																										No Quan Values	Not Found	High	Not Found	Not Found	Not Found	Not Found	High
TRUE	High	Master Protein	B4EGW5	Putative amino acid solute binding component of ABC transporter OS=Burkholderia cenocepacia (strain ATCC BAA-245 / DSM 16553 / LMG 16656 / NCTC 13227 / J2315 / CF5610) OX=216591 GN=BCAM2251 PE=3 SV=1	0	FALSE	Burkholderia	131.82	60	19	134	19	372	39	8.82	232.37	19	0	0.942	-0.09	0.943385	74.36	-0.09	0.92	-0.76	115.6	84.4	1.60518e+07	2.73497e+07	1.84235e+06	1.13248e+07	4.22728e+06	1.13935e+07	2.66912e+07	2.73497e+07	1.10418e+07	1.94857e+07	1.36719e+07	2.98134e+07	18	19	15	14	15	16	High	High	High	High
	Checked	Confidence	Annotated Sequence	Modifications	Qvality PEP	Qvality q-value	# Protein Groups	# Proteins	# PSMs	Master Protein Accessions	Positions in Master Proteins	Modifications in Master Proteins	# Missed Cleavages	Theo. MH+ [Da]	Contaminant	Marked as	Abundance Ratio: (A) / (M)	Abundance Ratio Adj. P-Value: (A) / (M)	Abundance Ratio Variability [%]: (A) / (M)	Abundances (Grouped): A	Abundances (Grouped): M	Abundances (Grouped) CV [%]: A	Abundances (Grouped) CV [%]: M	Abundance: F1: Sample, A, 6, 1	Abundance: F2: Sample, A, 4, 2	Abundance: F3: Sample, A, 2, 3	Abundance: F4: Sample, M, 3, 3	Abundance: F5: Sample, M, 2, 2	Abundance: F6: Sample, M, 1, 1	Abundances (Normalized): F1: Sample, A, 6, 1	Abundances (Normalized): F2: Sample, A, 4, 2	Abundances (Normalized): F3: Sample, A, 2, 3	Abundances (Normalized): F4: Sample, M, 3, 3	Abundances (Normalized): F5: Sample, M, 2, 2	Abundances (Normalized): F6: Sample, M, 1, 1	Abundances Count: F1: Sample, A, 6, 1	Abundances Count: F2: Sample, A, 4, 2	Abundances Count: F3: Sample, A, 2, 3	Abundances Count: F4: Sample, M, 3, 3	Abundances Count: F5: Sample, M, 2, 2	Abundances Count: F6: Sample, M, 1, 1	Quan Info	Found in Sample: [S1] F1: Sample, A, 6, 1	Found in Sample: [S2] F2: Sample, A, 4, 2	Found in Sample: [S3] F3: Sample, A, 2, 3	Found in Sample: [S4] F4: Sample, M, 3, 3	Found in Sample: [S5] F5: Sample, M, 2, 2	Found in Sample: [S6] F6: Sample, M, 1, 1	Confidence (by Search Engine): Sequest HT
	TRUE	High	[K].QSYGQGIASSVK.[K]		0.00065754	0.000337477	1	1	8	B4EGW5	B4EGW5 [174-185]		0	1224.62	FALSE	Burkholderia	0.718	0.893518	76.14	103.5	96.5	40.98	40.97	966716	1508662	111310	817692	307825	855997	1.60747e+06	1508662	667115	1.40694e+06	995569	2.23989e+06	1	1	1	1	1	1		High	High	Peak Found	High	High	High	High
	TRUE	High	[K].QSYGQGIASSVKK.[D]		0.00160716	0.000337477	1	1	7	B4EGW5	B4EGW5 [174-186]		1	1352.72	FALSE	Burkholderia	0.651	0.922589	17.7	68.6	131.4	17.12	58.72	99025.7	147789	34247.2	183120	61770.2	242224	164661	147789	205253	315081	199777	633829	2	2	2	2	2	2		High	High	Peak Found	High	Peak Found	Peak Found	High
	TRUE	High	[K].IIADSIAGAK.[T]		0.033488	0.000337477	1	1	6	B4EGW5	B4EGW5 [312-321]		0	958.557	FALSE	Burkholderia	0.73	0.902496	53.3	104.6	95.4	41.81	53.8	3.446e+06	4.65584e+06	380512	2467565	828711	2.99881e+06	5.73006e+06	4.65584e+06	2.28052e+06	4.24575e+06	2.68022e+06	7.847e+06	1	1	1	1	1	1		High	High	Peak Found	High	High	Peak Found	High
	TRUE	High	[K].IPVVLFEGINAGDSDYSAIITK.[L]		3.16067e-06	0.000337477	1	1	5	B4EGW5	B4EGW5 [193-214]		0	2322.22	FALSE	Burkholderia																										No Quan Values	High	High	Not Found	Not Found	Not Found	High	High
	TRUE	High	[K].VAYDAQGDLK.[A]		7.41094e-05	0.000337477	1	1	12	B4EGW5	B4EGW5 [344-353]		0	1079.54	FALSE	Burkholderia	1.08	0.989643	74.58	113.1	86.9	42.58	26.84	2.39355e+06	4053660	273587	1.77609e+06	653170	1.40888e+06	3.98003e+06	4053660	1.63969e+06	3.05598e+06	2.11249e+06	3.68663e+06	1	1	1	1	1	1		High	High	High	High	High	High	High
	TRUE	High	[K].VAYDAQGDLKAFK.[F]		4.41374e-05	0.000337477	1	1	7	B4EGW5	B4EGW5 [344-356]		1	1425.74	FALSE	Burkholderia	0.931	0.983405	16.99	121.1	78.9	41.27	71.53	746637	931968	84606.6	352978	91170.5	509858	1.24152e+06	931968	507071	607343	294864	1.33415e+06	2	2	2	2	2	2		High	High	High	High	High	High	High
	TRUE	High	[R].TIGRDDQQGPAAAHYIINNVKPK.[K]		0.00820349	0.000337477	1	1	2	B4EGW5	B4EGW5 [143-165]		1	2506.32	FALSE	Burkholderia	100	3.74057e-17	0	200		51.17		42044.5	149188					69912.3	149188					2	2						Peak Found	High	Not Found	Not Found	Not Found	Not Found	High
	TRUE	High	[K].AGALTAIEQINAAGGAGGNK.[F]		1.42381e-08	0.000337477	1	1	16	B4EGW5	B4EGW5 [49-68]		0	1783.93	FALSE	Burkholderia	0.886	0.967149	92.06	102.7	97.3	56.24	26.95	1.30483e+06	3.26996e+06	149590	1.19534e+06	432494	935706	2.16969e+06	3.26996e+06	896534	2.05673e+06	1.39877e+06	2.44846e+06	2	2	2	2	2	2		High	High	High	High	High	High	High
	TRUE	High	[K].FVVYTWHK.[D]		0.0180043	0.000337477	1	1	3	B4EGW5	B4EGW5 [357-364]		0	1079.57	FALSE	Burkholderia	100	3.74057e-17	0	137.6	62.4	104.93		74105.1	410113	5246.79			21375.7	123223	410113	31445.5			55933.7	1	1	1			1		High	High	Peak Found	Not Found	Not Found	Peak Found	High
	TRUE	High	[K].ATFMGPEGVGNK.[D]	1xOxidation [M4]	0.00210938	0.000337477	1	1	7	B4EGW5	B4EGW5 [246-257]		0	1223.57	FALSE	Burkholderia	0.955	0.990468	73.42	113.6	86.4	49.74	27.12	1.28493e+06	2.49227e+06	131701	945228	407534	855435	2.1366e+06	2.49227e+06	789320	1.62638e+06	1.31805e+06	2.23842e+06	1	1	1	1	1	1		High	High	Peak Found	High	Peak Found	High	High
	TRUE	High	[K].DVTAIAGPASEGMLVTLPADFSADPANAALVK.[A]	1xOxidation [M13]	2.97299e-05	0.000337477	1	1	2	B4EGW5	B4EGW5 [258-289]		0	3128.58	FALSE	Burkholderia	100	3.74057e-17	0	200		38.5		402516	1169987					669309	1169987					1	1						High	High	Not Found	Not Found	Not Found	Not Found	High
	TRUE	High	[R].DPNGPFQMPSYAAVK.[I]	1xOxidation [M8]	2.20689e-05	0.000337477	1	1	14	B4EGW5	B4EGW5 [297-311]		0	1637.76	FALSE	Burkholderia	0.962	0.990468	67.54	115.6	84.4	44.81	22.29	482401	1.04829e+06	64577	340324	176402	318644	802144	1.04829e+06	387028	585571	570521	833796	1	1	1	1	1	1		High	High	Peak Found	High	High	High	High
	TRUE	High	[K].IAIAGPMSGSVAQYGDMVK.[A]	1xOxidation [M]	0.000221472	0.000337477	1	1	3	B4EGW5	B4EGW5 [30-48]		0	1910.94	FALSE	Burkholderia	100	3.74057e-17	0	200					388570						388570						2						Not Found	High	Not Found	Not Found	Not Found	Not Found	High
	TRUE	High	[K].IAIAGPMSGSVAQYGDMVK.[A]	2xOxidation [M7; M17]	8.18566e-08	0.000337477	1	1	29	B4EGW5	B4EGW5 [30-48]		0	1926.93	FALSE	Burkholderia	1.137	0.970218	62.53	113.6	86.4	36.01	23.45	1.41779e+06	2.49784e+06	196721	1.04227e+06	395866	792409	2.35752e+06	2.49784e+06	1.179e+06	1.79336e+06	1.28031e+06	2.0735e+06	2	2	2	2	2	2		High	High	High	High	High	High	High
	TRUE	High	[K].KVAVLHDK.[Q]		0.00049129	0.000337477	1	1	4	B4EGW5	B4EGW5 [166-173]		1	909.552	FALSE	Burkholderia	1.531	0.68014	25.02	131.1	68.9	55.04	20.6	65775.2	212909	12199.8	33400.6	14642.2	27309.3	109372	212909	73116.9	57469.9	47355.8	71460.4	1	1	1	1	1	1		High	High	Peak Found	Peak Found	Peak Found	High	High
	TRUE	High	[K].VAAYMHK.[T]	1xOxidation [M5]	0.0453973	0.000940953	1	1	2	B4EGW5	B4EGW5 [328-334]		0	835.413	FALSE	Burkholderia	0.536	0.794329	14	86.9	113.1	30.12	35.47	166573	231040	24568.1	174642	87506.9	197383	276980	231040	147243	300493	283015	516492	1	1	1	1	1	1		Peak Found	High	Peak Found	Peak Found	Peak Found	High	High
	TRUE	High	[K].QAVAVANKIVSQK.[I]		0.0373089	0.000940953	1	1	3	B4EGW5	B4EGW5 [82-94]		1	1355.8	FALSE	Burkholderia	3.444	0.13097	15.17	155	45	1.92	12.49	46774.8	79917			6477.78	9557.73	77777.8	79917			20950.5	25009.7	2	1			1	1		High	High	Not Found	Not Found	Peak Found	High	High
	TRUE	High	[K].VAVLHDK.[Q]		0.0805796	0.00391041	1	1	1	B4EGW5	B4EGW5 [167-173]		0	781.457	FALSE	Burkholderia	0.428	0.595522	14.53	59.9	140.1	2.14	13.87	23980.7	40375.4	6935.54	50947.9	29187.9	43573.7	39875.5	40375.4	41566.7	87662.2	94399.8	114019	1	1	1	1	1	1		Peak Found	Peak Found	Peak Found	High	Peak Found	Peak Found	High
	TRUE	High	[R].DDQQGPAAAHYIINNVKPK.[K]		0.0894199	0.00442391	1	1	1	B4EGW5	B4EGW5 [147-165]		0	2079.06	FALSE	Burkholderia	1.663	0.748863	83.32	130.3	69.7	66.45	18.5	290522	868216	31403.4	150192	61689	111025	483085	868216	188209	258425	199515	290520	1	1	1	1	1	1		Peak Found	Peak Found	Peak Found	Peak Found	Peak Found	High	High
	TRUE	High	[K].TTFDTPIGK.[V]		0.115934	0.00901228	1	1	2	B4EGW5	B4EGW5 [335-343]		0	979.509	FALSE	Burkholderia	0.861	0.967097	47.97	101.7	98.3	40.31	46.8	2.79767e+06	3193098	335149	1.79498e+06	672837	2.06532e+06	4.652e+06	3193098	2.00864e+06	3.08848e+06	2.17609e+06	5.40432e+06	1	1	1	1	1	1		Peak Found	High	Peak Found	Peak Found	Peak Found	High	High
TRUE	High	Master Protein	B4E8T0	Putative ribose transport system, substrate-binding protein OS=Burkholderia cenocepacia (strain ATCC BAA-245 / DSM 16553 / LMG 16656 / NCTC 13227 / J2315 / CF5610) OX=216591 GN=BCAL1657 PE=4 SV=1	0	FALSE	Burkholderia	131.413	67	23	113	23	316	33.6	9.44	215.32	23	0	0.535	-0.9	0.855499	10.18	-1	1.59	-0.9	93.8	106.2	2.26102e+06	1.06166e+07	264246	2.47281e+06	931437	2.61855e+06	3.75965e+06	1.06166e+07	1.5837e+06	4.25477e+06	3.01246e+06	6.85196e+06	18	21	10	18	16	16	High	High	High	High
	Checked	Confidence	Annotated Sequence	Modifications	Qvality PEP	Qvality q-value	# Protein Groups	# Proteins	# PSMs	Master Protein Accessions	Positions in Master Proteins	Modifications in Master Proteins	# Missed Cleavages	Theo. MH+ [Da]	Contaminant	Marked as	Abundance Ratio: (A) / (M)	Abundance Ratio Adj. P-Value: (A) / (M)	Abundance Ratio Variability [%]: (A) / (M)	Abundances (Grouped): A	Abundances (Grouped): M	Abundances (Grouped) CV [%]: A	Abundances (Grouped) CV [%]: M	Abundance: F1: Sample, A, 6, 1	Abundance: F2: Sample, A, 4, 2	Abundance: F3: Sample, A, 2, 3	Abundance: F4: Sample, M, 3, 3	Abundance: F5: Sample, M, 2, 2	Abundance: F6: Sample, M, 1, 1	Abundances (Normalized): F1: Sample, A, 6, 1	Abundances (Normalized): F2: Sample, A, 4, 2	Abundances (Normalized): F3: Sample, A, 2, 3	Abundances (Normalized): F4: Sample, M, 3, 3	Abundances (Normalized): F5: Sample, M, 2, 2	Abundances (Normalized): F6: Sample, M, 1, 1	Abundances Count: F1: Sample, A, 6, 1	Abundances Count: F2: Sample, A, 4, 2	Abundances Count: F3: Sample, A, 2, 3	Abundances Count: F4: Sample, M, 3, 3	Abundances Count: F5: Sample, M, 2, 2	Abundances Count: F6: Sample, M, 1, 1	Quan Info	Found in Sample: [S1] F1: Sample, A, 6, 1	Found in Sample: [S2] F2: Sample, A, 4, 2	Found in Sample: [S3] F3: Sample, A, 2, 3	Found in Sample: [S4] F4: Sample, M, 3, 3	Found in Sample: [S5] F5: Sample, M, 2, 2	Found in Sample: [S6] F6: Sample, M, 1, 1	Confidence (by Search Engine): Sequest HT
	TRUE	High	[K].NLNVPFVGPDNR.[K]		0.0025615	0.000337477	1	1	5	B4E8T0	B4E8T0 [136-147]		0	1341.69	FALSE	Burkholderia	0.679	0.951767	21.24	101.7	98.3	82.04	26.52	144241	682996	22935.1	134604	70148.8	135083	239846	682996	137457	231604	226875	353472	1	1	1	1	1	1		High	High	Peak Found	High	High	High	High
	TRUE	High	[K].NLNVPFVGPDNRK.[G]		0.00458563	0.000337477	1	1	1	B4E8T0	B4E8T0 [136-148]		1	1469.79	FALSE	Burkholderia	0.684	0.928794	147.25	121.9	78.1	47.16	62.87	34311.9	114141		18650.3		31895.2	57054.3	114141		32090.1		83460.4	1	1		1		1		Peak Found	High	Not Found	Peak Found	Not Found	Peak Found	High
	TRUE	High	[K].QADMSGVVETPVDLVTK.[-]	1xOxidation [M4]	5.2727e-06	0.000337477	1	1	7	B4E8T0	B4E8T0 [300-316]		0	1804.9	FALSE	Burkholderia	1.151	0.956121	93.38	107	93	16.19	71.71	174766	403274	58523.9	177170	47323.9	260753	290603	403274	350751	304843	153055	682314	2	2	2	2	2	2		High	High	Peak Found	High	Peak Found	High	High
	TRUE	High	[K].QAVFGIDTALK.[A]		0.000384096	0.000337477	1	1	6	B4E8T0	B4E8T0 [282-292]		0	1162.65	FALSE	Burkholderia	0.573	0.794329	26.87	87.2	112.8	66.81	34.93	203940	842900	41949.5	254790	113088	266940	339114	842900	251415	438398	365749	698504	1	1	1	1	1	1		High	High	High	High	Peak Found	High	High
	TRUE	High	[K].IGDYLAK.[R]		0.0161406	0.000337477	1	1	1	B4E8T0	B4E8T0 [153-159]		0	779.43	FALSE	Burkholderia	0.377	0.471379	133.22	116.1	83.9	79.9	52.88	20382	121929		26972.2	10144.7	34347.9	33891.5	121929		46409.1	32810	89878.1	1	1		1	1	1		Peak Found	High	Not Found	Peak Found	Peak Found	Peak Found	High
	TRUE	High	[R].LKAGDQVGIVEGVSTTTNAQQR.[T]		0.0105512	0.000337477	1	1	4	B4E8T0	B4E8T0 [161-182]		1	2272.19	FALSE	Burkholderia	0.579	0.82384	65.22	84.9	115.1	23.75	55.31	53053	111814	11556.2	69505.5	21979.6	83823.3	88217.3	111814	69259.6	119593	71086.5	219341	1	1	1	1	1	1		High	High	Peak Found	High	Peak Found	High	High
	TRUE	High	[R].IVEQMIVSK.[V]	1xOxidation [M5]	0.0025615	0.000337477	1	1	7	B4E8T0	B4E8T0 [84-92]		0	1062.59	FALSE	Burkholderia	0.386	0.567737	119.27	58.8	141.2	78.27	33.82	119219	501807	16869.1	276942	78594.9	196243	198238	501807	101101	476513	254192	513511	1	1	1	2	1	1		High	High	Peak Found	High	Peak Found	High	High
	TRUE	High	[R].VLATADQYAAK.[Q]		0.00220717	0.000337477	1	1	11	B4E8T0	B4E8T0 [271-281]		0	1150.61	FALSE	Burkholderia	0.341	0.35699	131.99	108.9	91.1	69.89	58.21	227826	1.11915e+06		316847	111367	424619	378833	1.11915e+06		545175	360185	1.1111e+06	1	1		1	1	1		High	High	Not Found	High	High	High	High
	TRUE	High	[K].VLVVGYDNINAIKPMLK.[D]	1xOxidation [M15]	0.00408165	0.000337477	1	1	3	B4E8T0	B4E8T0 [251-267]		0	1903.07	FALSE	Burkholderia	15.713	0.00105418	148.17	164.2	35.8	73.99	80.98	134897	716524		97508.7	14099.4		224309	716524		167776	45600.3		2	2		2	1			High	High	Not Found	Peak Found	Peak Found	Not Found	High
	TRUE	High	[K].VDAIVIAPADSK.[A]		0.000763165	0.000337477	1	1	10	B4E8T0	B4E8T0 [93-104]		0	1198.67	FALSE	Burkholderia	0.535	0.696675	5.27	99.2	100.8	64.63	45.35	323820	1.10757e+06	48922.1	318260	144491	397969	538453	1.10757e+06	293204	547606	467313	1.04137e+06	1	1	1	1	1	1		High	High	High	High	High	High	High
	TRUE	High	[K].VVSVQSGEWEIDK.[G]		0.000257053	0.000337477	1	1	3	B4E8T0	B4E8T0 [197-209]		0	1475.74	FALSE	Burkholderia	0.888	0.994428	146.94	141	59	88.74	35	34369.9	249699		22561.8		24595.8	57150.8	249699		38820.4		64359.8	1	1		1		1		High	High	Not Found	Peak Found	Not Found	Peak Found	High
	TRUE	High	[R].TAGFQDAMK.[A]	1xOxidation [M8]	0.000288842	0.000337477	1	1	6	B4E8T0	B4E8T0 [183-191]		0	984.446	FALSE	Burkholderia	0.428	0.65387	65.36	70.9	129.1	92.54	40.56	71942.1	471076	15547.2	126593	62790.2	153979	119626	471076	93178.7	217818	203076	402918	1	1	1	1	1	1		High	High	High	High	Peak Found	High	High
	TRUE	High	[K].SLANEFFLTMETGAK.[E]	1xOxidation [M10]	2.70557e-06	0.000337477	1	1	5	B4E8T0	B4E8T0 [41-55]		0	1674.8	FALSE	Burkholderia	1.266	0.88333	147.09	148.3	51.7	65.19	46.41	114751	517162		63586.6	16671	57604.7	190809	517162		109409	53917.3	150734	1	1		1	1	1		High	High	Not Found	High	Peak Found	High	High
	TRUE	High	[K].AGDQVGIVEGVSTTTNAQQR.[T]		5.26922e-08	0.000337477	1	1	16	B4E8T0	B4E8T0 [163-182]		0	2031.01	FALSE	Burkholderia	0.536	0.697342	123.18	97.9	102.1	91.43	45.61	301790	1.25695e+06	21369	304178	122664	357879	501821	1.25695e+06	128071	523376	396720	936463	2	2	1	2	2	2		High	High	High	High	High	High	High
	TRUE	High	[K].AVDAGIIVVNIDNR.[L]		9.47936e-05	0.000337477	1	1	5	B4E8T0	B4E8T0 [113-126]		0	1468.81	FALSE	Burkholderia	2.817	0.360763	77.02	141.1	58.9	74.08	42.53	138586	737423		121864	53268.7	31262.4	230443	737423		209682	172282	81804.4	1	1		1	1	1		High	High	Not Found	High	High	High	High
	TRUE	High	[K].DETDTANQIR.[I]		2.49594e-05	0.000337477	1	1	2	B4E8T0	B4E8T0 [74-83]		0	1162.53	FALSE	Burkholderia	0.01	3.74057e-17	0		200							9280.76						30015.9						1			Not Found	High	Not Found	Not Found	High	Not Found	High
	TRUE	High	[K].HNANQFDLITNGIK.[D]		0.00055563	0.000337477	1	1	1	B4E8T0	B4E8T0 [60-73]		0	1584.81	FALSE	Burkholderia	100	3.74057e-17	0	200					41944.3						41944.3						1						Not Found	High	Not Found	Not Found	Not Found	Not Found	High
	TRUE	High	[K].HNANQFDLITNGIKDETDTANQIR.[I]		0.00892169	0.000337477	1	1	3	B4E8T0	B4E8T0 [60-83]		1	2728.33	FALSE	Burkholderia	100	3.74057e-17	0	200					341998						341998						2						Not Found	High	Not Found	Not Found	Not Found	Not Found	High
	TRUE	High	[K].KAVDAGIIVVNIDNR.[L]		0.00244803	0.000337477	1	1	3	B4E8T0	B4E8T0 [112-126]		1	1596.91	FALSE	Burkholderia	100	3.74057e-17	0	156.2	43.8	58.96		48972.5	197890		20666.2			81432.2	197890		35558.7			2	2		1				High	High	Not Found	Peak Found	Not Found	Not Found	High
	TRUE	High	[R].KQADMSGVVETPVDLVTK.[-]	1xOxidation [M5]	0.0254524	0.000337477	1	1	7	B4E8T0	B4E8T0 [299-316]		1	1932.99	FALSE	Burkholderia	0.396	0.598391	19.66	92.2	107.8	52.28	56.27	81423.4	185471	9251.33	92068.1	38283.7	130526	135392	185471	55445.9	158415	123817	341548	2	2	1	2	2	2		High	High	Peak Found	High	Peak Found	High	High
	TRUE	High	[K].GNAVAAAMLNEYPNLK.[A]	1xOxidation [M8]	3.38423e-05	0.000337477	1	1	5	B4E8T0	B4E8T0 [210-225]		0	1691.84	FALSE	Burkholderia	0.67	0.931707	123.07	132.5	67.5	85.34	25.42	32727	220043		30039.3	17241.6	31024.7	54419	220043		51686.3	55762.9	81182.4	1	1		1	1	1		High	High	Not Found	High	High	High	High
	TRUE	High	[R].KIGDYLAK.[R]		0.0767085	0.00304241	1	1	1	B4E8T0	B4E8T0 [152-159]		1	907.525	FALSE	Burkholderia	100	3.74057e-17	0	200		103.71			674826	17322.4					674826	103818					1	1					Not Found	High	Peak Found	Not Found	Not Found	Not Found	High
	TRUE	High	[R].IVEQMIVSKVDAIVIAPADSK.[A]	1xOxidation [M5]	0.087797	0.00442391	1	1	1	B4E8T0	B4E8T0 [84-104]		1	2242.24	FALSE	Burkholderia																										No Quan Values	Not Found	High	Not Found	Not Found	Not Found	Not Found	High
TRUE	High	Master Protein	B4EAC3	Putrescine-binding periplasmic protein OS=Burkholderia cenocepacia (strain ATCC BAA-245 / DSM 16553 / LMG 16656 / NCTC 13227 / J2315 / CF5610) OX=216591 GN=potF PE=3 SV=1	0	FALSE	Burkholderia	129.198	53	19	106	18	364	40	8.88	181.68	19	1	1.896	0.92	0.419612	45.01	0.92	2.39	0.4	130.8	69.2	5.307e+06	2.4562e+07	1.19143e+06	2.71359e+06	1.09248e+06	1.96316e+06	8.82455e+06	2.4562e+07	7.1406e+06	4.66907e+06	3.53329e+06	5.13702e+06	14	19	12	15	12	13	High	High	High	High
	Checked	Confidence	Annotated Sequence	Modifications	Qvality PEP	Qvality q-value	# Protein Groups	# Proteins	# PSMs	Master Protein Accessions	Positions in Master Proteins	Modifications in Master Proteins	# Missed Cleavages	Theo. MH+ [Da]	Contaminant	Marked as	Abundance Ratio: (A) / (M)	Abundance Ratio Adj. P-Value: (A) / (M)	Abundance Ratio Variability [%]: (A) / (M)	Abundances (Grouped): A	Abundances (Grouped): M	Abundances (Grouped) CV [%]: A	Abundances (Grouped) CV [%]: M	Abundance: F1: Sample, A, 6, 1	Abundance: F2: Sample, A, 4, 2	Abundance: F3: Sample, A, 2, 3	Abundance: F4: Sample, M, 3, 3	Abundance: F5: Sample, M, 2, 2	Abundance: F6: Sample, M, 1, 1	Abundances (Normalized): F1: Sample, A, 6, 1	Abundances (Normalized): F2: Sample, A, 4, 2	Abundances (Normalized): F3: Sample, A, 2, 3	Abundances (Normalized): F4: Sample, M, 3, 3	Abundances (Normalized): F5: Sample, M, 2, 2	Abundances (Normalized): F6: Sample, M, 1, 1	Abundances Count: F1: Sample, A, 6, 1	Abundances Count: F2: Sample, A, 4, 2	Abundances Count: F3: Sample, A, 2, 3	Abundances Count: F4: Sample, M, 3, 3	Abundances Count: F5: Sample, M, 2, 2	Abundances Count: F6: Sample, M, 1, 1	Quan Info	Found in Sample: [S1] F1: Sample, A, 6, 1	Found in Sample: [S2] F2: Sample, A, 4, 2	Found in Sample: [S3] F3: Sample, A, 2, 3	Found in Sample: [S4] F4: Sample, M, 3, 3	Found in Sample: [S5] F5: Sample, M, 2, 2	Found in Sample: [S6] F6: Sample, M, 1, 1	Confidence (by Search Engine): Sequest HT
	TRUE	High	[K].QIAAGIFAPLDK.[S]		5.18967e-05	0.000337477	1	1	8	B4EAC3	B4EAC3 [88-99]		0	1243.7	FALSE	Burkholderia	2.335	0.549791	87.63	140	60	64.21	16.23	774274	2593891	113897	415551	167109	210749	1.28747e+06	2593891	682616	715007	540466	551468	1	1	1	1	1	1		High	High	High	High	High	High	High
	TRUE	High	[K].QIAAGIFAPLDKSK.[L]		0.0165611	0.000337477	1	1	2	B4EAC3	B4EAC3 [88-101]		1	1458.83	FALSE	Burkholderia	1	0.956491	7412.26	132.2	67.8				183126		54568.6				183126		93892				2		2				Not Found	High	Not Found	Peak Found	Not Found	Not Found	High
	TRUE	High	[K].LLTGSSGYDIVVPTSNYAGK.[Q]		9.47321e-07	0.000337477	1	1	9	B4EAC3	B4EAC3 [68-87]		0	2042.04	FALSE	Burkholderia	1.62	0.81287	60.96	123.7	76.3	85.1	38.15	768873	3.94671e+06	129958	474404	113956	301524	1.27849e+06	3.94671e+06	778875	816271	368557	788999	2	2	1	2	1	2		High	High	High	High	High	High	High
	TRUE	High	[K].VHAAITNAVYYPSANAEAR.[K]		6.31714e-08	0.000337477	1	1	13	B4EAC3	B4EAC3 [298-316]		0	2018.01	FALSE	Burkholderia	3.723	0.226222	96.46	157.7	42.3	78.31	19.68	602630	2.44153e+06	78026.6	208942	77908.6	102863	1.00206e+06	2.44153e+06	467636	359511	251972	269161	2	2	2	2	2	2		High	High	High	High	High	High	High
	TRUE	High	[RK].YDNYDSDDTLQAK.[L]		7.26357e-07	0.000337477	3	3	7	B4EPP1; B4E921; B4EAC3	B4EPP1 [58-70]; B4E921 [76-88]; B4EAC3 [55-67]		0	1547.65	FALSE	Burkholderia	1.411	0.871792	41	128.2	71.8	70.53	20.26	320203	1.24167e+06	50822.8	173445	78354.5	144223	532438	1.24167e+06	304595	298433	253415	377390	1	2	1	1	1	1	Shared	High	High	High	High	High	High	High
	TRUE	High	[K].YVRPDVANDPAVYPPADVVK.[T]		0.00799432	0.000337477	1	1	5	B4EAC3	B4EAC3 [318-337]		0	2185.13	FALSE	Burkholderia	2.584	0.320578	71.9	144.2	55.8	101.1	16.29	217955	1.47081e+06	34938.6	91456.9	34979.7	53605.5	362419	1.47081e+06	209397	157363	113132	140270	2	2	1	1	1	1		High	High	Peak Found	Peak Found	Peak Found	Peak Found	High
	TRUE	High	[K].YLDPQLMALVAGADPGNK.[Y]	1xOxidation [M7]	8.73923e-06	0.000337477	1	1	9	B4EAC3	B4EAC3 [107-124]		0	1888.95	FALSE	Burkholderia	2.029	0.658863	74.36	134	66	41.75	30.43	618671	1.79597e+06	419526	479725	273738	534791	1.02873e+06	1.79597e+06	2.51434e+06	825427	885326	1.39939e+06	3	3	1	2	1	1		High	High	Peak Found	High	Peak Found	Peak Found	High
	TRUE	High	[K].VRYDNYDSDDTLQAK.[L]		3.58741e-05	0.000337477	1	1	10	B4EAC3	B4EAC3 [53-67]		1	1802.82	FALSE	Burkholderia	1.64	0.794329	57.41	124.3	75.7	62.16	51.26	315048	1.46602e+06	95351.3	202476	51623.8	199170	523867	1.46602e+06	571468	348385	166962	521168	2	2	2	2	2	2		High	High	High	High	Peak Found	High	High
	TRUE	High	[K].TLFLLKPLPPEIQR.[L]		0.00108973	0.000337477	1	1	9	B4EAC3	B4EAC3 [338-351]		0	1665.01	FALSE	Burkholderia	100	3.74057e-17	0	186	14	88.15		139469	999424		21002.2			231911	999424		36137			3	3		1				Peak Found	High	Not Found	Peak Found	Not Found	Not Found	High
	TRUE	High	[K].EAALQWINYIEDPK.[V]		5.12287e-05	0.000337477	1	1	2	B4EAC3	B4EAC3 [284-297]		0	1689.85	FALSE	Burkholderia	100	3.74057e-17	0	200					250803						250803						1						Not Found	High	Not Found	Not Found	Not Found	Not Found	High
	TRUE	High	[K].DPMSTNPADYK.[A]		0.0133067	0.000337477	1	1	2	B4EAC3	B4EAC3 [192-202]		0	1238.54	FALSE	Burkholderia	100	3.74057e-17	0	200					39674.6						39674.6						1						Not Found	High	Not Found	Not Found	Not Found	Not Found	High
	TRUE	High	[K].DPMSTNPADYK.[A]	1xOxidation [M3]	8.71377e-05	0.000337477	1	1	6	B4EAC3	B4EAC3 [192-202]		0	1254.53	FALSE	Burkholderia	1.117	0.919869	10.6	113.7	86.3	84.82	16.16	144550	771367	26941.9	90454.7	56359.8	82209.8	240359	771367	161471	155639	182279	215119	1	1	1	1	1	1		Peak Found	High	High	High	High	High	High
	TRUE	High	[K].KPYKVEYYIPK.[G]		0.00225045	0.000337477	1	1	2	B4EAC3	B4EAC3 [254-264]		1	1427.79	FALSE	Burkholderia	100	3.74057e-17	0	200					328354						328354						2						Not Found	High	Not Found	Not Found	Not Found	Not Found	High
	TRUE	High	[R].KYVRPDVANDPAVYPPADVVK.[T]		0.0163495	0.000337477	1	1	2	B4EAC3	B4EAC3 [317-337]		1	2313.22	FALSE	Burkholderia	3.498	0.119139	67.9	167.1	32.9	118.67	63.96	121338	1.27768e+06	23159.8	23063.4	11615.2	40669.5	201763	1.27768e+06	138803	39683.5	37566	106420	1	2	1	1	1	1		Peak Found	High	Peak Found	Peak Found	Peak Found	Peak Found	High
	TRUE	High	[K].GGAPVWFDVMAIPK.[D]	1xOxidation [M10]	2.10905e-05	0.000337477	1	1	5	B4EAC3	B4EAC3 [265-278]		0	1503.77	FALSE	Burkholderia	2.118	0.57963	0.46	137.4	62.6	90.53	5.56	253367	1.73909e+06	65177.9	107214		76271.6	421302	1.73909e+06	390630	184475		199580	1	1	1	1		1		High	High	Peak Found	High	Not Found	Peak Found	High
	TRUE	High	[K].AAMDVLK.[K]	1xOxidation [M3]	0.00784093	0.000337477	1	1	5	B4EAC3	B4EAC3 [203-209]		0	763.402	FALSE	Burkholderia	0.752	0.965275	117.61	128.4	71.6	86.04	14.66	29206.8	199476		28086.8	16966.8	24695.7	48565.5	199476		48326.8	54874.1	64621.3	1	1		1	1	1		High	High	Not Found	High	High	High	High
	TRUE	High	[K].GGAPVWFDVMAIPKDAK.[N]	1xOxidation [M10]	0.0562178	0.000940953	1	1	1	B4EAC3	B4EAC3 [265-281]		1	1817.93	FALSE	Burkholderia																										Not Reliable	Not Found	High	Not Found	Not Found	Not Found	Not Found	High
	TRUE	High	[K].QIAAGIFAPLDKSKLPNLK.[Y]		0.0505291	0.000940953	1	1	1	B4EAC3	B4EAC3 [88-106]		2	2024.19	FALSE	Burkholderia	100	3.74057e-17	0	200					253369						253369						1						Not Found	High	Not Found	Not Found	Not Found	Not Found	High
	TRUE	High	[K].DTIPNFEK.[Q]		0.0910706	0.00442391	1	1	3	B4EAC3	B4EAC3 [40-47]		0	963.478	FALSE	Burkholderia	3.462	0.257146	65.67	147.3	52.7	67.53	25.53	399866	1.61457e+06	76567.8	138290	98273.5	73397	664903	1.61457e+06	458893	237945	317837	192058	1	1	1	1	1	1		Peak Found	High	Peak Found	Peak Found	Peak Found	High	High
	TRUE	High	[K].VEYYIPK.[G]		0.0905173	0.00442391	1	1	5	B4EAC3	B4EAC3 [258-264]		0	911.487	FALSE	Burkholderia	3.212	0.311568	87.8	147.9	52.1	66.2	7.76	601545	1.94845e+06	77066.4	204911	111590	118994	1.00026e+06	1.94845e+06	461881	352575	360906	311373	1	1	1	1	1	1		High	High	Peak Found	Peak Found	Peak Found	High	High
TRUE	High	Master Protein	B4EF00	Periplasmic solute-binding protein OS=Burkholderia cenocepacia (strain ATCC BAA-245 / DSM 16553 / LMG 16656 / NCTC 13227 / J2315 / CF5610) OX=216591 GN=BCAL0051 PE=3 SV=1	0	FALSE	Burkholderia	120.354	59	15	150	15	262	27.8	8.73	293.47	15	0	1.06	0.08	0.901177	41.83	0.08	1.71	-0.39	112.2	87.8	1.3076e+07	5.18515e+07	2.48134e+06	1.05021e+07	4.13067e+06	6.50275e+06	2.1743e+07	5.18515e+07	1.48714e+07	1.80701e+07	1.33594e+07	1.70158e+07	16	16	16	14	14	14	High	High	High	High
	Checked	Confidence	Annotated Sequence	Modifications	Qvality PEP	Qvality q-value	# Protein Groups	# Proteins	# PSMs	Master Protein Accessions	Positions in Master Proteins	Modifications in Master Proteins	# Missed Cleavages	Theo. MH+ [Da]	Contaminant	Marked as	Abundance Ratio: (A) / (M)	Abundance Ratio Adj. P-Value: (A) / (M)	Abundance Ratio Variability [%]: (A) / (M)	Abundances (Grouped): A	Abundances (Grouped): M	Abundances (Grouped) CV [%]: A	Abundances (Grouped) CV [%]: M	Abundance: F1: Sample, A, 6, 1	Abundance: F2: Sample, A, 4, 2	Abundance: F3: Sample, A, 2, 3	Abundance: F4: Sample, M, 3, 3	Abundance: F5: Sample, M, 2, 2	Abundance: F6: Sample, M, 1, 1	Abundances (Normalized): F1: Sample, A, 6, 1	Abundances (Normalized): F2: Sample, A, 4, 2	Abundances (Normalized): F3: Sample, A, 2, 3	Abundances (Normalized): F4: Sample, M, 3, 3	Abundances (Normalized): F5: Sample, M, 2, 2	Abundances (Normalized): F6: Sample, M, 1, 1	Abundances Count: F1: Sample, A, 6, 1	Abundances Count: F2: Sample, A, 4, 2	Abundances Count: F3: Sample, A, 2, 3	Abundances Count: F4: Sample, M, 3, 3	Abundances Count: F5: Sample, M, 2, 2	Abundances Count: F6: Sample, M, 1, 1	Quan Info	Found in Sample: [S1] F1: Sample, A, 6, 1	Found in Sample: [S2] F2: Sample, A, 4, 2	Found in Sample: [S3] F3: Sample, A, 2, 3	Found in Sample: [S4] F4: Sample, M, 3, 3	Found in Sample: [S5] F5: Sample, M, 2, 2	Found in Sample: [S6] F6: Sample, M, 1, 1	Confidence (by Search Engine): Sequest HT
	TRUE	High	[R].QAIDFTTIIYR.[V]		0.000265515	0.000337477	1	1	6	B4EF00	B4EF00 [102-112]		0	1340.72	FALSE	Burkholderia	1.94	0.688123	84.66	132	68	93.91	25.86	482851	2.7566e+06	71936.5	301055	94253.9	158138	802892	2.7566e+06	431136	518002	304836	413801	1	1	1	1	1	1		High	High	High	High	Peak Found	High	High
	TRUE	High	[K].LDAAIDKLK.[A]		0.00244803	0.000337477	1	1	5	B4EF00	B4EF00 [233-241]		1	986.588	FALSE	Burkholderia	0.795	0.967149	61.15	118.5	81.5	10.05	50.54	52900.5		12730.2	32765	13544.3	42279.1	87963.7		76295.6	56376.2	43805.1	110632	1		1	1	1	1		High	High	Peak Found	Peak Found	High	High	High
	TRUE	High	[R].LDATLVLAPSGQR.[G]		0.00542516	0.000337477	1	1	9	B4EF00	B4EF00 [178-190]		0	1340.75	FALSE	Burkholderia	2.667	0.4461	32.11	117.5	82.5	66.26	38.25	1.96101e+06	7428169	344195	1.6274e+06	707888	467263	3.26079e+06	7428169	2.06286e+06	2.80015e+06	2.28946e+06	1.22269e+06	1	1	1	1	1	1		High	High	High	High	High	High	High
	TRUE	High	[K].ILGSGIAFGLR.[K]		4.57235e-06	0.000337477	1	1	7	B4EF00	B4EF00 [213-223]		0	1103.66	FALSE	Burkholderia	3.686	0.231928	36.09	135.4	64.6	72.96	41.8	693307	2.52236e+06	87569.8	445594	170146	119516	1.15284e+06	2.52236e+06	524831	766700	550289	312739	1	1	1	1	1	1		High	High	High	High	High	High	High
	TRUE	High	[R].VGVLQASIQETFAK.[A]		1.3229e-05	0.000337477	1	1	10	B4EF00	B4EF00 [137-150]		0	1490.82	FALSE	Burkholderia	4.197	0.167984	73.79	139.6	60.4	82.53	56.11	1.80304e+06	8148099	252318	1.34332e+06	400753	272970	2.99811e+06	8148099	1.51222e+06	2.31134e+06	1.29612e+06	714282	1	1	1	1	1	1		Peak Found	High	High	High	High	High	High
	TRUE	High	[K].WVETSFDGLIPALK.[G]		0.000118149	0.000337477	1	1	6	B4EF00	B4EF00 [70-83]		0	1575.84	FALSE	Burkholderia	100	3.74057e-17	0	200		61.62		79668.8	620942	104171				132474	620942	624324				1	1	1					High	High	Peak Found	Not Found	Not Found	Not Found	High
	TRUE	High	[K].YFGDIDISTK.[-]		0.000475633	0.000337477	1	1	6	B4EF00	B4EF00 [253-262]		0	1158.57	FALSE	Burkholderia	1.51	0.85652	71.19	120.3	79.7	53.62	10.18	1.59125e+06	4.52376e+06	244225	1.0835e+06	470698	669469	2.64595e+06	4.52376e+06	1.46371e+06	1.86429e+06	1.52233e+06	1.7518e+06	1	1	1	1	1	1		High	High	High	High	Peak Found	Peak Found	High
	TRUE	High	[R].VPTQLIAR.[T]		0.00933401	0.000337477	1	1	3	B4EF00	B4EF00 [113-120]		0	897.552	FALSE	Burkholderia	0.841	0.961799	42.63	98.5	101.5	67.37	32.06	2.02204e+06	9112641	486386	2.01332e+06	859339	1966022	3.36228e+06	9112641	2.91505e+06	3.46417e+06	2.77928e+06	5.1445e+06	1	1	1	1	1	1		Peak Found	High	Peak Found	Peak Found	High	High	High
	TRUE	High	[R].TGSGLLPTPESLK.[G]		0.000367069	0.000337477	1	1	9	B4EF00	B4EF00 [121-133]		0	1299.72	FALSE	Burkholderia	0.96	0.990468	51.59	107.3	92.7	60.31	17.24	1.34027e+06	4.53229e+06	228746	1119059	509543	887412	2.22863e+06	4.53229e+06	1.37094e+06	1.92548e+06	1.64797e+06	2.32209e+06	1	1	1	1	1	1		High	High	High	High	High	High	High
	TRUE	High	[K].FDAINSAMNATEQR.[R]		1.42984e-05	0.000337477	1	1	2	B4EF00	B4EF00 [87-100]		0	1567.72	FALSE	Burkholderia	100	3.74057e-17	0	200		18.69			98295.8	12571.2					98295.8	75342.7					1	1					Not Found	High	Peak Found	Not Found	Not Found	Not Found	High
	TRUE	High	[K].FDAINSAMNATEQR.[R]	1xOxidation [M8]	7.45424e-07	0.000337477	1	1	16	B4EF00	B4EF00 [87-100]		0	1583.71	FALSE	Burkholderia	0.868	0.967149	67.67	105.6	94.4	59.27	22.53	300586	925722	44466.4	259846	114022	220030	499819	925722	266500	447098	368772	575752	3	3	2	2	3	2		High	High	Peak Found	High	High	High	High
	TRUE	High	[R].FGLEAQYPPFESK.[A]		7.6549e-05	0.000337477	1	1	19	B4EF00	B4EF00 [31-43]		0	1512.74	FALSE	Burkholderia	1.291	0.93354	2.78	117.7	82.3	80.07	26.67	334399	1.89255e+06	83820.8	226151	78288.3	167740	556043	1.89255e+06	502362	389121	253200	438925	1	1	1	1	1	1		High	High	High	High	High	High	High
	TRUE	High	[K].AKLDAAIDK.[L]		0.00331834	0.000337477	1	1	6	B4EF00	B4EF00 [231-239]		1	944.541	FALSE	Burkholderia	0.665	0.936055	35.89	79.9	120.1	42.39	20.06	100813	344049	30351.6	158894	64251.6	119591	167633	344049	181906	273396	207803	312935	1	1	1	1	1	1		High	High	Peak Found	High	Peak Found	High	High
	TRUE	High	[R].KFDAINSAMNATEQR.[R]		1.50589e-05	0.000337477	1	1	4	B4EF00	B4EF00 [86-100]		1	1695.81	FALSE	Burkholderia	100	3.74057e-17	0	200		117.04		28223.4	497606					46930.3	497606					1	2						High	High	Not Found	Not Found	Not Found	Not Found	High
	TRUE	High	[R].KFDAINSAMNATEQR.[R]	1xOxidation [M9]	4.11945e-08	0.000337477	1	1	18	B4EF00	B4EF00 [86-100]		1	1711.81	FALSE	Burkholderia	1.097	0.983923	48.54	107.6	92.4	49.37	22.46	1.14023e+06	3.2578e+06	200523	946332	341957	660274	1.896e+06	3.2578e+06	1.20179e+06	1.62828e+06	1.10596e+06	1.72774e+06	5	5	5	5	5	4		High	High	High	High	Peak Found	High	High
	TRUE	High	[R].GFLSRPDGK.[G]		0.00915503	0.000337477	1	1	7	B4EF00	B4EF00 [191-199]		0	976.521	FALSE	Burkholderia	1.03	0.994428	28.64	101.5	98.5	103.32	21.16	289471	2.7456e+06	88301.6	298482	116267	221257	481337	2.7456e+06	529217	513576	376031	578963	1	1	1	1	1	1		High	High	Peak Found	High	Peak Found	High	High
	TRUE	High	[K].GFSFVGQPVHDDK.[I]		1.6382e-05	0.000337477	1	1	17	B4EF00	B4EF00 [200-212]		0	1432.69	FALSE	Burkholderia	1.025	0.997516	0.89	112.3	87.7	41.34	37.85	855975	2.44506e+06	189025	646369	189716	530785	1.42333e+06	2.44506e+06	1.13288e+06	1.11216e+06	613581	1.38891e+06	2	2	2	2	1	2		High	High	High	High	High	High	High
TRUE	High	Master Protein	B4EE76	Extracellular ligand binding protein OS=Burkholderia cenocepacia (strain ATCC BAA-245 / DSM 16553 / LMG 16656 / NCTC 13227 / J2315 / CF5610) OX=216591 GN=BCAL0151 PE=3 SV=1	0	FALSE	Burkholderia	118.257	62	19	91	16	380	39.8	8.37	160.59	19	0	1.265	0.34	0.774583	61.67	0.34	1.57	-0.44	126.8	73.2	2.58759e+06	5.87353e+06	229137	1.44277e+06	412317	1.25804e+06	4.30268e+06	5.87353e+06	1.37329e+06	2.48247e+06	1.33352e+06	3.29193e+06	15	14	7	12	10	12	High	High	High	High
	Checked	Confidence	Annotated Sequence	Modifications	Qvality PEP	Qvality q-value	# Protein Groups	# Proteins	# PSMs	Master Protein Accessions	Positions in Master Proteins	Modifications in Master Proteins	# Missed Cleavages	Theo. MH+ [Da]	Contaminant	Marked as	Abundance Ratio: (A) / (M)	Abundance Ratio Adj. P-Value: (A) / (M)	Abundance Ratio Variability [%]: (A) / (M)	Abundances (Grouped): A	Abundances (Grouped): M	Abundances (Grouped) CV [%]: A	Abundances (Grouped) CV [%]: M	Abundance: F1: Sample, A, 6, 1	Abundance: F2: Sample, A, 4, 2	Abundance: F3: Sample, A, 2, 3	Abundance: F4: Sample, M, 3, 3	Abundance: F5: Sample, M, 2, 2	Abundance: F6: Sample, M, 1, 1	Abundances (Normalized): F1: Sample, A, 6, 1	Abundances (Normalized): F2: Sample, A, 4, 2	Abundances (Normalized): F3: Sample, A, 2, 3	Abundances (Normalized): F4: Sample, M, 3, 3	Abundances (Normalized): F5: Sample, M, 2, 2	Abundances (Normalized): F6: Sample, M, 1, 1	Abundances Count: F1: Sample, A, 6, 1	Abundances Count: F2: Sample, A, 4, 2	Abundances Count: F3: Sample, A, 2, 3	Abundances Count: F4: Sample, M, 3, 3	Abundances Count: F5: Sample, M, 2, 2	Abundances Count: F6: Sample, M, 1, 1	Quan Info	Found in Sample: [S1] F1: Sample, A, 6, 1	Found in Sample: [S2] F2: Sample, A, 4, 2	Found in Sample: [S3] F3: Sample, A, 2, 3	Found in Sample: [S4] F4: Sample, M, 3, 3	Found in Sample: [S5] F5: Sample, M, 2, 2	Found in Sample: [S6] F6: Sample, M, 1, 1	Confidence (by Search Engine): Sequest HT
	TRUE	High	[K].MPGGAAFK.[A]	1xOxidation [M1]	0.00473633	0.000337477	1	1	3	B4EE76	B4EE76 [286-293]		0	794.387	FALSE	Burkholderia	0.718	0.95372	109.55	118.1	81.9	57.55	24.12	30361.8	119780		31367.3	13473.5	26885.6	50486.1	119780		53971.3	43576.2	70351.5	1	1		1	1	1		Peak Found	High	Not Found	High	Peak Found	High	High
	TRUE	High	[K].IYSDAGVVQISPSATNPAYTQQGFK.[T]		5.79384e-05	0.000337477	1	1	7	B4EE76	B4EE76 [119-143]		0	2642.31	FALSE	Burkholderia	1.541	0.763325	30.63	139.2	60.8	55.67	57.2	215645	623050	31923.1	90955.5	18948.8	88933	358578	623050	191324	156500	61284.4	232711	2	2	1	2	1	2		High	High	Peak Found	High	Peak Found	Peak Found	High
	TRUE	High	[K].IGHVAPLTGGIAHLGK.[D]		2.56146e-05	0.000337477	1	1	4	B4EE76	B4EE76 [33-48]		0	1540.9	FALSE	Burkholderia	100	3.74057e-17	0	200		100.41		36528.6	358179					60740.2	358179					1	3						Peak Found	High	Not Found	Not Found	Not Found	Not Found	High
	TRUE	High	[K].ILAAMPATK.[Y]	1xOxidation [M5]	0.0133067	0.000337477	2	2	12	B4EE76; B4EPH7	B4EE76 [333-341]; B4EPH7 [330-338]		0	931.528	FALSE	Burkholderia	0.998	0.997516	43.83	103.7	96.3	8.76	37.84	2.90683e+06	4382817	677642	2.36411e+06	956002	2.45525e+06	4.83351e+06	4382817	4.06131e+06	4.06774e+06	3.09191e+06	6.42465e+06	2	1	2	2	2	2	Shared	High	High	High	High	High	High	High
	TRUE	High	[K].IKGENPDAIMYGGMDATGGPFAK.[Q]	2xOxidation [M10; M14]	3.29767e-05	0.000337477	1	1	5	B4EE76	B4EE76 [219-241]		1	2372.09	FALSE	Burkholderia	1.244	0.871792	27.83	122.1	77.9	23.32	43.24	182936	304296	32693.5	112736	29011.9	93483.8	304188	304296	195941	193977	93830.4	244619	1	1	1	1	1	1		High	High	Peak Found	Peak Found	Peak Found	High	High
	TRUE	High	[R].LAVEEINAK.[G]		0.00282265	0.000337477	3	3	17	B4EE76; B4EH79; B4EPH7	B4EE76 [56-64]; B4EH79 [55-63]; B4EPH7 [53-61]		0	986.552	FALSE	Burkholderia	0.885	0.967149	46.65	107.1	92.9	32.68	41.63	9504994	13551868	1.32172e+06	6.83548e+06	2.34526e+06	6.82143e+06	1.5805e+07	13551868	7.92146e+06	1.17613e+07	7.58506e+06	1.78497e+07	1	2	2	2	2	2	Shared	High	High	High	High	High	High	High
	TRUE	High	[K].ITLQLDPQDDAADPR.[Q]		0.000773115	0.000337477	1	1	9	B4EE76	B4EE76 [73-87]		0	1667.82	FALSE	Burkholderia	1.656	0.797633	103.39	124.7	75.3	60.5	21.09	452454	864715	31072.7	266108	95090.1	173569	752347	864715	186227	457871	307541	454180	2	2	1	2	1	1		High	High	Peak Found	High	High	High	High
	TRUE	High	[K].LVDDKVVAVVGHLNSGTSIPASK.[I]		0.0370729	0.000337477	1	1	2	B4EE76	B4EE76 [96-118]		1	2306.27	FALSE	Burkholderia	100	3.74057e-17	0	127.3	72.7	31.43		85226.7	222699		58917			141716	222699		101374			1	1		1				Peak Found	High	Not Found	Peak Found	Not Found	Not Found	High
	TRUE	High	[K].VMSHDATNDKAVDFR.[A]	1xOxidation [M2]	0.00249603	0.000337477	1	1	2	B4EE76	B4EE76 [199-213]		1	1721.79	FALSE	Burkholderia	5.811	0.0150095	1271.35	86.6	113.4	95.18		20825	177195				39187.8	34628.1	177195				102543	1	2				2		Peak Found	High	Not Found	Not Found	Not Found	Peak Found	High
	TRUE	High	[K].YTGVIGTTTFDSK.[G]		0.000520781	0.000337477	1	1	2	B4EE76	B4EE76 [342-354]		0	1389.69	FALSE	Burkholderia	1.288	0.910467	63.17	124.3	75.7	45.95	15.9	285139	578138	34200.4	161174	89247.2	140694	474133	578138	204973	277321	288644	368155	1	1	1	1	1	1		High	High	Peak Found	Peak Found	Peak Found	Peak Found	High
	TRUE	High	[R].VVATDAQQGPALADYAHSK.[G]		0.000103122	0.000337477	1	1	7	B4EE76	B4EE76 [148-166]		0	1941.97	FALSE	Burkholderia	0.899	0.96981	68.27	114.3	85.7	50.38	55.54	467623	1.1132e+06	59905.6	338891	74388.9	330456	777570	1.1132e+06	359031	583104	240589	864705	2	2	1	2	1	2		High	High	High	High	Peak Found	High	High
	TRUE	High	[K].VVAVVGHLNSGTSIPASK.[I]		0.000688039	0.000337477	1	1	4	B4EE76	B4EE76 [101-118]		0	1735.97	FALSE	Burkholderia	2.062	0.430511	128.3	134.7	65.3	74.79	60.13	158349	389806	7589.38	95251.6	11238.6	48805.3	263305	389806	45485.4	163892	36347.8	127709	2	2	1	2	1	2		High	High	Peak Found	Peak Found	Peak Found	Peak Found	High
	TRUE	High	[K].SVAVVDDSTAYGQGLANEFEK.[K]		3.08676e-09	0.000337477	1	1	7	B4EE76	B4EE76 [170-190]		0	2200.04	FALSE	Burkholderia	3.581	0.219169	147.85	163.7	36.3	13.82	18.67	240688	486923		49805.3		42712.8	400220	486923		85696.2		111767	2	2		1		1		High	High	Not Found	High	Not Found	High	High
	TRUE	High	[K].SLLDEVKM.[-]	1xOxidation [M8]	0.00515169	0.000337477	1	1	3	B4EE76	B4EE76 [373-380]		1	950.486	FALSE	Burkholderia	0.83	0.996566	81.45	100.3	99.7	11.47	71.06	142245	230499	31752.6	133284	38699.9	201719	236527	230499	190303	229331	125163	527839	1	1	1	1	1	1		Peak Found	High	Peak Found	High	Peak Found	Peak Found	High
	TRUE	High	[K].GDLQHGVISLYNYK.[S]		7.36308e-05	0.000337477	1	1	3	B4EE76	B4EE76 [355-368]		0	1606.82	FALSE	Burkholderia	100	3.74057e-17	0	200				92624.6						154017						1							High	High	Not Found	High	Not Found	Not Found	High
	TRUE	High	[R].ANSTDPAKILAAMPATK.[Y]	1xOxidation [M13]	0.031422	0.000337477	2	2	1	B4EE76; B4EPH7	B4EE76 [325-341]; B4EPH7 [322-338]		1	1715.9	FALSE	Burkholderia	0.643	0.889054	81.69	87.4	112.6	26.08	93.16		43167.9	4959.46	26845.1	9312.89	64885.5		43167.9	29723.5	46190.3	30119.8	169786		1	1	1	1	1	Shared	Not Found	Peak Found	Peak Found	Peak Found	Peak Found	High	High
	TRUE	High	[K].ITLQLDPQDDAADPRQATQVAQK.[L]		0.064897	0.00124985	1	1	1	B4EE76	B4EE76 [73-95]		1	2522.28	FALSE	Burkholderia	1.062	0.952806	146.86	112.2	87.8	2.38	46.85	58145.9	93487.3		43207.7	9722.9	34787.8	96685.9	93487.3		74344.2	31445.9	91029.3	1	1		1	1	1		Peak Found	High	Not Found	Peak Found	Peak Found	Peak Found	High
	TRUE	High	[K].GENPDAIMYGGMDATGGPFAK.[Q]	2xOxidation [M8; M12]	0.0820779	0.00391041	1	1	1	B4EE76	B4EE76 [221-241]		0	2130.91	FALSE	Burkholderia																										No Quan Values	High	Not Found	Not Found	Not Found	Not Found	Not Found	High
	TRUE	High	[K].SLLDEVK.[M]		0.0927496	0.00470332	1	1	1	B4EE76	B4EE76 [373-379]		0	803.451	FALSE	Burkholderia	2.051	0.46098	66.05	140.5	59.5	31.67	4.96	118800	311571		61076.4	32495.3	36809.5	197542	311571		105090	105096	96319.6	1	1		1	1	1		Peak Found	High	Not Found	Peak Found	Peak Found	Peak Found	High
TRUE	High	Master Protein	B4EB46	Putative exported protein OS=Burkholderia cenocepacia (strain ATCC BAA-245 / DSM 16553 / LMG 16656 / NCTC 13227 / J2315 / CF5610) OX=216591 GN=BCAL2956 PE=4 SV=1	0	FALSE	Burkholderia	117.905	63	13	126	13	199	21.3	9.36	242.67	13	0	1.682	0.75	0.534228	131.99	0.75	1.85	-2.44	140.9	59.1	2.35743e+07	4.40464e+07	331434	9.55693e+06	4.48826e+06	7.58991e+06	3.91998e+07	4.40464e+07	1.98638e+06	1.64439e+07	1.4516e+07	1.98605e+07	14	14	9	13	12	13	High	High	High	High
	Checked	Confidence	Annotated Sequence	Modifications	Qvality PEP	Qvality q-value	# Protein Groups	# Proteins	# PSMs	Master Protein Accessions	Positions in Master Proteins	Modifications in Master Proteins	# Missed Cleavages	Theo. MH+ [Da]	Contaminant	Marked as	Abundance Ratio: (A) / (M)	Abundance Ratio Adj. P-Value: (A) / (M)	Abundance Ratio Variability [%]: (A) / (M)	Abundances (Grouped): A	Abundances (Grouped): M	Abundances (Grouped) CV [%]: A	Abundances (Grouped) CV [%]: M	Abundance: F1: Sample, A, 6, 1	Abundance: F2: Sample, A, 4, 2	Abundance: F3: Sample, A, 2, 3	Abundance: F4: Sample, M, 3, 3	Abundance: F5: Sample, M, 2, 2	Abundance: F6: Sample, M, 1, 1	Abundances (Normalized): F1: Sample, A, 6, 1	Abundances (Normalized): F2: Sample, A, 4, 2	Abundances (Normalized): F3: Sample, A, 2, 3	Abundances (Normalized): F4: Sample, M, 3, 3	Abundances (Normalized): F5: Sample, M, 2, 2	Abundances (Normalized): F6: Sample, M, 1, 1	Abundances Count: F1: Sample, A, 6, 1	Abundances Count: F2: Sample, A, 4, 2	Abundances Count: F3: Sample, A, 2, 3	Abundances Count: F4: Sample, M, 3, 3	Abundances Count: F5: Sample, M, 2, 2	Abundances Count: F6: Sample, M, 1, 1	Quan Info	Found in Sample: [S1] F1: Sample, A, 6, 1	Found in Sample: [S2] F2: Sample, A, 4, 2	Found in Sample: [S3] F3: Sample, A, 2, 3	Found in Sample: [S4] F4: Sample, M, 3, 3	Found in Sample: [S5] F5: Sample, M, 2, 2	Found in Sample: [S6] F6: Sample, M, 1, 1	Confidence (by Search Engine): Sequest HT
	TRUE	High	[K].LVSAIGNSAEMQAK.[Q]		0.000285124	0.000337477	1	1	2	B4EB46	B4EB46 [58-71]		0	1418.73	FALSE	Burkholderia	100	3.74057e-17	0	167.3	32.7	55.07		94791.4	358675		27023.6			157620	358675		46497.5			1	1		1				High	High	Not Found	Peak Found	Not Found	Not Found	High
	TRUE	High	[K].LVSAIGNSAEMQAK.[Q]	1xOxidation [M11]	2.12136e-07	0.000337477	1	1	25	B4EB46	B4EB46 [58-71]		0	1434.73	FALSE	Burkholderia	2.572	0.472091	11.97	139.4	60.6	81.18	8.37	5.36336e+06	6.98456e+06	77624.4	1.76271e+06	839604	1.22604e+06	8.91827e+06	6.98456e+06	465226	3.03296e+06	2.71545e+06	3.20818e+06	4	3	1	3	2	3		High	High	Peak Found	High	High	High	High
	TRUE	High	[K].QLVPAILSDALSENK.[T]		5.37617e-06	0.000337477	1	1	6	B4EB46	B4EB46 [72-86]		0	1597.88	FALSE	Burkholderia	6.565	0.0429943	90.92	173.2	26.8	64.72	59.43	1.1235e+06	5.02091e+06		545029	146587	108754	1.86817e+06	5.02091e+06		937789	474091	284576	2	2		2	1	2		High	High	Not Found	High	High	High	High
	TRUE	High	[K].YYSTSEIK.[D]		0.00875059	0.000337477	1	1	7	B4EB46	B4EB46 [136-143]		0	990.478	FALSE	Burkholderia	0.443	0.651398	106.43	72.5	127.5	140.68	51.08	79772	1.64689e+06	17216.7	135512	69162.3	196777	132646	1.64689e+06	103185	233165	223685	514906	1	1	1	1	1	1		High	High	Peak Found	High	Peak Found	High	High
	TRUE	High	[K].VFGTQQFQSDAMSAQYDAYAK.[Y]	1xOxidation [M12]	4.71976e-08	0.000337477	1	1	6	B4EB46	B4EB46 [115-135]		0	2372.05	FALSE	Burkholderia	5.475	0.0706862	1146.97	169.1	30.9	131.9	111.36	49570.1	2.3665e+06			8601.55	89385.1	82425.8	2.3665e+06			27819.2	233894	2	2			1	2		Peak Found	High	Not Found	Not Found	Peak Found	High	High
	TRUE	High	[K].YMPQAIQATR.[T]	1xOxidation [M2]	0.00317138	0.000337477	1	1	9	B4EB46	B4EB46 [176-185]		0	1194.59	FALSE	Burkholderia	1.657	0.797633	15.87	111.9	88.1	93.96	27.18	8404200	7.30756e+06	66127.8	3.34326e+06	1.36355e+06	2.91126e+06	1.39746e+07	7.30756e+06	396323	5.75249e+06	4.41e+06	7.61791e+06	1	1	1	1	1	1		High	High	Peak Found	High	High	Peak Found	High
	TRUE	High	[R].TQADKEVAAVKPGK.[-]		5.75643e-05	0.000337477	1	1	17	B4EB46	B4EB46 [186-199]		1	1441.8	FALSE	Burkholderia	2.159	0.60915	30.2	136.7	63.3	80.1	5.75	2.38135e+06	3.01454e+06	41472.8	796152	431728	582294	3.95974e+06	3.01454e+06	248558	1.36988e+06	1.3963e+06	1.52369e+06	2	2	2	2	2	2		High	High	High	High	High	High	High
	TRUE	High	[K].FIQVQDQVGR.[D]		4.00504e-05	0.000337477	1	1	8	B4EB46	B4EB46 [157-166]		0	1189.63	FALSE	Burkholderia	1.038	0.995607	60.08	118.9	81.1	111.58	37.71	469018	3057406	35323.4	199209	164419	287010	779890	3057406	211703	342763	531765	751019	1	1	1	1	1	1		High	High	High	High	High	High	High
	TRUE	High	[K].DLLDAIDAPK.[L]		0.00284098	0.000337477	1	1	7	B4EB46	B4EB46 [48-57]		0	1070.57	FALSE	Burkholderia	2.381	0.534139	147.64	158.8	41.2	63.14	20.52	737046	3.20256e+06		245046	196665	196684	1.22557e+06	3.20256e+06		421632	636056	514664	1	1		1	1	1		High	High	Not Found	High	Peak Found	High	High
	TRUE	High	[R].DVVNGLMQK.[Y]	1xOxidation [M7]	0.00110393	0.000337477	1	1	15	B4EB46	B4EB46 [167-175]		0	1019.52	FALSE	Burkholderia	0.517	0.670609	112.22	94.2	105.8	93.22	36.54	484530	1.92411e+06	25508.6	481654	279656	595362	805684	1.92411e+06	152880	828745	904465	1.55789e+06	1	1	1	2	2	2		High	High	Peak Found	High	High	Peak Found	High
	TRUE	High	[R].KFIQVQDQVGR.[D]		7.52951e-06	0.000337477	1	1	11	B4EB46	B4EB46 [156-166]		1	1317.73	FALSE	Burkholderia	1.343	0.923401	109.85	136	64	112.45	31.2	399918	2.33159e+06	16592.9	166091	96798.8	189183	664989	2.33159e+06	99446.3	285780	313067	495036	2	2	1	2	2	2		High	High	High	High	High	High	High
	TRUE	High	[K].AAIKDLLDAIDAPK.[L]		0.000379152	0.000337477	1	1	8	B4EB46	B4EB46 [44-57]		1	1453.83	FALSE	Burkholderia	37.929	7.4632e-06	146.75	187.1	12.9	83.4	105.45	915149	2.17349e+06	17741.7	160020		15332.4	1.52172e+06	2.17349e+06	106331	275334		40120.3	2	2	1	2		1		High	High	Peak Found	High	Not Found	Peak Found	High
	TRUE	High	[K].EVAAVKPGK.[-]		0.0431604	0.000940953	1	1	1	B4EB46	B4EB46 [191-199]		0	898.536	FALSE	Burkholderia	0.392	0.594651	84.57	80.2	119.8	30.84	22.01	96758.2	103285		111864	81483.4	67389.3	160891	103285		192476	263534	176338	1	1		1	1	1		Peak Found	High	Not Found	Peak Found	Peak Found	Peak Found	High
	TRUE	High	[K].QAAVPTLQK.[N]		0.101581	0.00688709	1	1	4	B4EB46	B4EB46 [94-102]		0	955.557	FALSE	Burkholderia	1.682	0.79219	5.02	125.1	74.9	81.4	5.96	2.97539e+06	4.5543e+06	33825.8	1.58336e+06	810009	1.12443e+06	4.94752e+06	4.5543e+06	202728	2.72438e+06	2.61973e+06	2.94231e+06	1	1	1	1	1	1		High	High	Peak Found	Peak Found	Peak Found	High	High
TRUE	High	Master Protein	P35527	SWISS-PROT:P35527 Tax_Id=9606 Gene_Symbol=KRT9 Keratin, type I cytoskeletal 9	0	TRUE		112.986	39	18	117	18	623	62.1	5.3	197.84	18	0	0.023	-5.41	2.26527e-07	16.61	-2.84	-5.57	-5.41	10.3	189.7	1.20848e+06	2.19843e+06	567382	3.09058e+07	1.24746e+07	5.02839e+06	2.00948e+06	2.19843e+06	3.40048e+06	5.31773e+07	4.03453e+07	1.31578e+07	12	13	8	19	19	14	High	High	High	High
	Checked	Confidence	Annotated Sequence	Modifications	Qvality PEP	Qvality q-value	# Protein Groups	# Proteins	# PSMs	Master Protein Accessions	Positions in Master Proteins	Modifications in Master Proteins	# Missed Cleavages	Theo. MH+ [Da]	Contaminant	Marked as	Abundance Ratio: (A) / (M)	Abundance Ratio Adj. P-Value: (A) / (M)	Abundance Ratio Variability [%]: (A) / (M)	Abundances (Grouped): A	Abundances (Grouped): M	Abundances (Grouped) CV [%]: A	Abundances (Grouped) CV [%]: M	Abundance: F1: Sample, A, 6, 1	Abundance: F2: Sample, A, 4, 2	Abundance: F3: Sample, A, 2, 3	Abundance: F4: Sample, M, 3, 3	Abundance: F5: Sample, M, 2, 2	Abundance: F6: Sample, M, 1, 1	Abundances (Normalized): F1: Sample, A, 6, 1	Abundances (Normalized): F2: Sample, A, 4, 2	Abundances (Normalized): F3: Sample, A, 2, 3	Abundances (Normalized): F4: Sample, M, 3, 3	Abundances (Normalized): F5: Sample, M, 2, 2	Abundances (Normalized): F6: Sample, M, 1, 1	Abundances Count: F1: Sample, A, 6, 1	Abundances Count: F2: Sample, A, 4, 2	Abundances Count: F3: Sample, A, 2, 3	Abundances Count: F4: Sample, M, 3, 3	Abundances Count: F5: Sample, M, 2, 2	Abundances Count: F6: Sample, M, 1, 1	Quan Info	Found in Sample: [S1] F1: Sample, A, 6, 1	Found in Sample: [S2] F2: Sample, A, 4, 2	Found in Sample: [S3] F3: Sample, A, 2, 3	Found in Sample: [S4] F4: Sample, M, 3, 3	Found in Sample: [S5] F5: Sample, M, 2, 2	Found in Sample: [S6] F6: Sample, M, 1, 1	Confidence (by Search Engine): Sequest HT
	TRUE	High	[R].MTLDDFR.[I]	1xOxidation [M1]	0.00375242	0.000337477	1	1	15	P35527	P35527 [234-240]		0	913.408	TRUE		0.012	2.53779e-08	31.85	2.4	197.6	94	50.83	170059	66369.1	9639.33	3.8539e+06	1.68922e+06	775092	282776	66369.1	57771.3	6.63111e+06	5.46329e+06	2.02818e+06	2	1	1	2	2	2		High	High	Peak Found	High	High	High	High
	TRUE	High	[R].QGVDADINGLR.[Q]		0.00227978	0.000337477	1	1	8	P35527	P35527 [251-261]		0	1157.59	TRUE		0.014	7.55134e-08	59.35	2.4	197.6	28.68	59.46	51846.1	100698	9236.54	4.41758e+06	2223441	662511	86210.5	100698	55357.3	7.601e+06	7.19106e+06	1.73359e+06	1	1	1	1	1	1		High	High	High	High	High	High	High
	TRUE	High	[R].QEYEQLIAK.[N]		0.0136539	0.000337477	1	1	6	P35527	P35527 [328-336]		0	1121.58	TRUE		0.028	9.84196e-06	117	5.1	194.9	11.06	71.89	49876.2	97007.2		2.76086e+06	1062803	236754	82934.9	97007.2		4.75041e+06	3.43732e+06	619516	1	1		1	1	1		Peak Found	High	Not Found	High	High	High	High
	TRUE	High	[R].QVLDNLTMEK.[S]	1xOxidation [M8]	0.00601629	0.000337477	1	1	5	P35527	P35527 [262-271]		0	1206.6	TRUE		0.013	4.26696e-08	44.36	1.9	198.1	40.06	67.39	13438.8	40008		2536789	952123	282424	22346.2	40008		4.36486e+06	3.07936e+06	739019	1	1		1	1	1		Peak Found	Peak Found	Not Found	High	High	High	High
	TRUE	High	[K].NHKEEMSQLTGQNSGDVNVEINVAPGK.[D]	1xOxidation [M6]	0.010827	0.000337477	1	1	3	P35527	P35527 [291-317]		1	2911.39	TRUE		0.01	3.74057e-17	0		200		30.19				86946.6	29980.1					149602	96961.9					1	1			Not Found	Not Found	Not Found	High	High	Not Found	High
	TRUE	High	[R].IKFEMEQNLR.[Q]	1xOxidation [M5]	0.0116978	0.000337477	1	1	8	P35527	P35527 [241-250]		1	1323.67	TRUE		0.021	1.28944e-06	135.36	8	192	84.81	69.65	84670.6	35230.4		1.78891e+06	525250	225765	140792	35230.4		3.07804e+06	1.69877e+06	590761	3	1		3	2	3		Peak Found	Peak Found	Not Found	High	High	High	High
	TRUE	High	[R].LASYLDKVQALEEANNDLENK.[I]		0.00358626	0.000337477	1	1	1	P35527	P35527 [164-184]		1	2377.19	TRUE		0.01	3.74057e-17	0		200		46.2				59497.6	16064.7					102373	51956.5					1	1			Not Found	Not Found	Not Found	High	Peak Found	Not Found	High
	TRUE	High	[K].VQALEEANNDLENK.[I]		2.73109e-07	0.000337477	1	1	14	P35527	P35527 [171-184]		0	1586.77	TRUE		0.028	8.65427e-06	92.45	5.4	194.6	26.74	77.24	35867.2	96438.7	17011.1	3.47835e+06	1.07814e+06	279995	59640.6	96438.7	101952	5.98494e+06	3.48692e+06	732664	1	2	1	3	3	3		Peak Found	High	Peak Found	High	High	High	High
	TRUE	High	[K].STMQELNSR.[L]		0.00424318	0.000337477	1	1	3	P35527	P35527 [155-163]		0	1065.5	TRUE		0.01	3.74057e-17	0		200		17.94				57355.7	23641.9					98687.6	76462.9					1	1			Not Found	Not Found	Not Found	High	High	Not Found	High
	TRUE	High	[K].STMQELNSR.[L]	1xOxidation [M3]	0.00327567	0.000337477	1	1	6	P35527	P35527 [155-163]		0	1081.49	TRUE		0.021	1.44835e-06	13.08	3.8	196.2	13.45	64.44	21696.7	46192.4	6325.13	1.13656e+06	677068	151146	36077.5	46192.4	37908.3	1.95558e+06	2.18978e+06	395503	1	1	1	1	1	1		High	High	Peak Found	High	High	High	High
	TRUE	High	[R].SGGGGGGGLGSGGSIR.[S]		2.10154e-06	0.000337477	1	1	14	P35527	P35527 [14-29]		0	1232.6	TRUE		0.217	0.122222	1.12	35.7	164.3	57.78	43.95	581248	1.35723e+06	476590	6131265	1.93326e+06	1.71445e+06	966508	1.35723e+06	2.85634e+06	1.05496e+07	6.25256e+06	4.48621e+06	1	1	1	1	1	1		High	High	High	High	High	High	High
	TRUE	High	[K].EIETYHNLLEGGQEDFESSGAGK.[I]		0.0014584	0.000337477	1	1	3	P35527	P35527 [450-472]		0	2510.13	TRUE		0.01	3.74057e-17	0		200		124.01				383164	34255	17382.4				659281	110788	45484.5				2	1	1		Not Found	Not Found	Not Found	High	High	Peak Found	High
	TRUE	High	[R].FSSSSGYGGGSSR.[V]		8.96864e-06	0.000337477	1	1	6	P35527	P35527 [47-59]		0	1235.53	TRUE		0.028	1.02015e-05	117.99	5.5	194.5	20.59	70.82	55833.3	62523.8	11930.1	1.46396e+06	1.27038e+06	255169	92840.4	62523.8	71500.8	2.51892e+06	4.10865e+06	667701	1	1	1	1	1	1		High	High	Peak Found	High	High	High	High
	TRUE	High	[K].FEMEQNLR.[Q]	1xOxidation [M3]	0.0012087	0.000337477	1	1	4	P35527	P35527 [243-250]		0	1082.49	TRUE		0.02	3.6297e-07	132.27	6.7	193.3	71.56	51.91	22399.5	12218		394266	189893	77149.9	37246.3	12218		678383	614154	201878	2	1		2	2	2		Peak Found	Peak Found	Not Found	High	High	High	High
	TRUE	High	[K].EEMSQLTGQNSGDVNVEINVAPGK.[D]	1xOxidation [M3]	0.0262793	0.000337477	1	1	2	P35527	P35527 [294-317]		0	2532.19	TRUE		0.01	3.74057e-17	0		200		52.49				143751	35074.7					247341	113439					2	2			Not Found	Not Found	Not Found	High	Peak Found	Not Found	High
	TRUE	High	[R].HGVQELEIELQSQLSK.[K]		8.32746e-05	0.000337477	1	1	3	P35527	P35527 [375-390]		0	1837.97	TRUE		0.096	0.00328075	705.15	40.6	159.4		121.45		34912.3		288763	11673.2			34912.3		496853	37753.6			1		2	1			Not Found	Peak Found	Not Found	High	Peak Found	Not Found	High
	TRUE	High	[R].GGSGGSHGGGSGFGGESGGSYGGGEEASGSGGGYGGGSGK.[S]		8.3518e-06	0.000337477	1	1	6	P35527	P35527 [580-619]		0	3223.28	TRUE		0.311	0.413661	114	58.3	141.7	17.09	92.16	59602.9	131054	23148.9	498721	30092.7	121719	99108.5	131054	138738	858112	97325.9	318502	1	1	1	1	1	1		High	High	Peak Found	High	High	High	High
	TRUE	High	[R].GGSGGSYGGGGSGGGYGGGSGSR.[G]		1.87569e-07	0.000337477	1	1	9	P35527	P35527 [491-513]		0	1791.73	TRUE		0.06	0.000736002	25.27	12.3	187.7	18.76	58.98	61945.1	118546	13500.4	917371	610939	174180	103003	118546	80911.9	1.57845e+06	1.9759e+06	455777	1	1	1	2	2	1		High	High	High	High	High	High	High
	TRUE	High	[R].QFSSSYLSR.[S]		0.0725626	0.00246876	1	1	1	P35527	P35527 [5-13]		0	1074.52	TRUE		0.01	3.74057e-17	0		200		91.88				507808	81285.2	54653.1				873747	262893	143011				1	1	1		Not Found	Not Found	Not Found	High	Peak Found	Peak Found	High
TRUE	High	Master Protein	P13645	SWISS-PROT:P13645 Tax_Id=9606 Gene_Symbol=KRT10 Keratin, type I cytoskeletal 10	0	TRUE		107.709	34	20	126	17	593	59.5	5.21	205.41	20	3	0.089	-3.49	0.00268978	88.35	-2.19	-3.49	-4.87	15.8	184.2	1.57569e+06	1.14655e+06	240956	2.7934e+07	5.21312e+06	4.41382e+06	2.62009e+06	1.14655e+06	1.44412e+06	4.8064e+07	1.68603e+07	1.15497e+07	14	11	11	19	17	17	High	High	High	High
	Checked	Confidence	Annotated Sequence	Modifications	Qvality PEP	Qvality q-value	# Protein Groups	# Proteins	# PSMs	Master Protein Accessions	Positions in Master Proteins	Modifications in Master Proteins	# Missed Cleavages	Theo. MH+ [Da]	Contaminant	Marked as	Abundance Ratio: (A) / (M)	Abundance Ratio Adj. P-Value: (A) / (M)	Abundance Ratio Variability [%]: (A) / (M)	Abundances (Grouped): A	Abundances (Grouped): M	Abundances (Grouped) CV [%]: A	Abundances (Grouped) CV [%]: M	Abundance: F1: Sample, A, 6, 1	Abundance: F2: Sample, A, 4, 2	Abundance: F3: Sample, A, 2, 3	Abundance: F4: Sample, M, 3, 3	Abundance: F5: Sample, M, 2, 2	Abundance: F6: Sample, M, 1, 1	Abundances (Normalized): F1: Sample, A, 6, 1	Abundances (Normalized): F2: Sample, A, 4, 2	Abundances (Normalized): F3: Sample, A, 2, 3	Abundances (Normalized): F4: Sample, M, 3, 3	Abundances (Normalized): F5: Sample, M, 2, 2	Abundances (Normalized): F6: Sample, M, 1, 1	Abundances Count: F1: Sample, A, 6, 1	Abundances Count: F2: Sample, A, 4, 2	Abundances Count: F3: Sample, A, 2, 3	Abundances Count: F4: Sample, M, 3, 3	Abundances Count: F5: Sample, M, 2, 2	Abundances Count: F6: Sample, M, 1, 1	Quan Info	Found in Sample: [S1] F1: Sample, A, 6, 1	Found in Sample: [S2] F2: Sample, A, 4, 2	Found in Sample: [S3] F3: Sample, A, 2, 3	Found in Sample: [S4] F4: Sample, M, 3, 3	Found in Sample: [S5] F5: Sample, M, 2, 2	Found in Sample: [S6] F6: Sample, M, 1, 1	Confidence (by Search Engine): Sequest HT
	TRUE	High	[K].QSLEASLAETEGR.[Y]		0.000322466	0.000337477	1	2	5	P13645	P13645 [387-399]		0	1390.68	TRUE		0.01	3.74057e-17	0	36	164		64.04	61402.1			629526	102477	177551	102100			1.08318e+06	331432	464599	1			1	1	1		High	High	Not Found	High	High	High	High
	TRUE	High	[R].QSVEADINGLR.[RK]		0.000110023	0.000337477	1	6	6	P13645	P13645 [246-256]		0	1201.62	TRUE		0.01	3.74057e-17	0		200		55.01				720388	239244	140320				1.23952e+06	773764	367176				1	1	1		Not Found	Not Found	Not Found	High	High	High	High
	TRUE	High	[R].NVSTGDVNVEMNAAPGVDLTQLLNNMR.[S]	2xOxidation [M11; M26]	3.4708e-07	0.000337477	1	1	6	P13645	P13645 [296-322]		0	2904.38	TRUE		0.01	3.74057e-17	0		200		127.53				1.37285e+06		46608.8				2.36216e+06		121961				2		1		High	High	Not Found	High	Not Found	Peak Found	High
	TRUE	High	[R].LKYENEVALR.[Q]		0.00432632	0.000337477	1	1	10	P13645	P13645 [236-245]		1	1234.68	TRUE		0.089	0.00936729	118.43	20.7	179.3	52.83	87.26	125374	79301.8	17165.2	1.56722e+06	276128	180540	208474	79301.8	102876	2.6966e+06	893053	472419	2	2	1	2	2	2		High	High	Peak Found	High	High	High	High
	TRUE	High	[R].LASYLDKVR.[A]		0.0123168	0.000337477	5	11	1	P13645; P02533; Q04695; P19001; P08779	P13645 [157-165]; P02533 [126-134]; Q04695 [95-103]; P19001 [94-102]; P08779 [128-136]		1	1064.61	TRUE		0.01	3.74057e-17	0	33.9	166.1		67.62			7916.52	176360	71765.9	18481.8			47446	303449	232106	48361.3			1	1	1	1	Shared	Not Found	Not Found	Peak Found	High	Peak Found	Peak Found	High
	TRUE	High	[R].LENEIQTYR.[S]		6.30289e-05	0.000337477	1	2	8	P13645	P13645 [442-450]		0	1165.58	TRUE		0.131	0.0389516	57.02	22.7	177.3	50.19	50.09	100564	100403	9834.01	998833	236366	299443	167219	100403	58938	1.71862e+06	764456	783553	1	1	1	1	1	1		High	High	High	High	High	High	High
	TRUE	High	[K].IRLENEIQTYR.[S]		0.0363733	0.000337477	1	1	3	P13645	P13645 [440-450]		1	1434.77	TRUE		0.01	3.74057e-17	0	72	128		84.88	79643.4			273915	36410.2		132432			471305	117758		2			2	2			Peak Found	Not Found	Not Found	High	High	Not Found	High
	TRUE	High	[K].YENEVALR.[Q]		0.00081952	0.000337477	1	1	6	P13645	P13645 [238-245]		0	993.5	TRUE		0.174	0.0869744	50.76	32.6	167.4	15.55	58.58	55976	74640.1		570808	132488	134284	93077.7	74640.1		982146	428493	351382	1	1		1	1	1		High	High	Not Found	High	High	High	High
	TRUE	High	[KR].VTMQNLNDR.[L]	1xOxidation [M3]	0.0012009	0.000337477	3	12	8	P13645; P02533; P08779	P13645 [148-156]; P02533 [117-125]; P08779 [119-127]		0	1106.53	TRUE		0.037	0.000122055	11.67	6.8	193.2	67.31	70.76	27552.6	44468	21890.9	2.0716e+06	402937	393676	45814.9	44468	131199	3.56444e+06	1.30318e+06	1.03013e+06	1	1	1	1	1	1	Shared	High	High	Peak Found	High	High	High	High
	TRUE	High	[R].SQYEQLAEQNR.[K]		8.32746e-05	0.000337477	1	1	9	P13645	P13645 [323-333]		0	1365.64	TRUE		0.102	0.00815988	1.39	18	182	5.95	75.2	33008.1	61786.3	9879.45	1.08707e+06	184886	204915	54886.3	61786.3	59210.4	1.87044e+06	597959	536203	1	1	1	2	2	1		High	High	High	High	High	High	High
	TRUE	High	[R].SQYEQLAEQNRK.[D]		0.000753343	0.000337477	1	1	7	P13645	P13645 [323-334]		1	1493.73	TRUE		0.091	0.00546743	34.46	16.7	183.3	42.25	108.3	17490	56354.1	12253.8	1.46988e+06	191396	93707.1	29082.6	56354.1	73440.3	2.52911e+06	619013	245204	1	1	1	1	1	1		High	High	Peak Found	High	High	High	High
	TRUE	High	[R].SLLEGEGSSGGGGR.[G]		0.000272484	0.000337477	1	1	9	P13645	P13645 [451-464]		0	1262.6	TRUE		0.069	0.00148933	81.07	12.9	187.1	50.06	71.89	102761	98930.2	10343.4	2.30483e+06	442214	427838	170873	98930.2	61990.9	3.96575e+06	1.43021e+06	1.11953e+06	1	1	1	1	1	1		High	High	Peak Found	High	High	High	High
	TRUE	High	[K].SKELTTEIDNNIEQISSYK.[S]		0.000344046	0.000337477	1	1	1	P13645	P13645 [344-362]		1	2212.1	TRUE																											Not Reliable	Not Found	Not Found	Not Found	High	Not Found	Not Found	High
	TRUE	High	[K].ELTTEIDNNIEQISSYK.[S]		0.00210938	0.000337477	1	1	2	P13645	P13645 [346-362]		0	1996.97	TRUE		0.01	3.74057e-17	0		200						182554						314107						1				Not Found	Not Found	Not Found	High	Not Found	Not Found	High
	TRUE	High	[KR].DAEAWFNEK.[S]		0.0147504	0.000337477	1	5	2	P13645	P13645 [335-343]		0	1109.49	TRUE		0.01	3.74057e-17	0	17.9	182.1		96.38	20852.4			645306	109025	50851.8	34673.7			1.11033e+06	352610	133064	1			1	1	1		Peak Found	Not Found	Not Found	High	High	Peak Found	High
	TRUE	High	[R].ALEESNYELEGK.[I]		4.86415e-05	0.000337477	1	2	15	P13645	P13645 [166-177]		0	1381.65	TRUE		0.048	0.000232068	110.84	13.5	186.5	39.8	84.09	201673	149025	37192.6	5.28155e+06	955478	670735	335345	149025	222906	9.08757e+06	3.09021e+06	1.75511e+06	2	1	1	2	2	2		High	High	High	High	High	High	High
	TRUE	High	[K].GSLGGGFSSGGFSGGSFSR.[G]		9.60297e-05	0.000337477	1	1	10	P13645	P13645 [41-59]		0	1707.77	TRUE		0.383	0.577867	61.17	67	133	19.9	115.85	143858	181722	45503.1	1.72405e+06	146805	140311	239209	181722	272713	2.96644e+06	474798	367152	1	1	1	2	1	1		Peak Found	High	High	High	High	High	High
	TRUE	High	[R].VLDELTLTK.[A]		0.0524706	0.000940953	1	1	3	P13645	P13645 [258-266]		0	1031.6	TRUE		0.041	9.48506e-05	76.2	10.1	189.9	54.14	64.92	136711	84579.4	18358.7	2.35819e+06	636989	389229	227326	84579.4	110029	4.05756e+06	2.06015e+06	1.0185e+06	1	1	1	1	1	1		High	Peak Found	Peak Found	High	Peak Found	High	High
	TRUE	High	[RK].LAADDFR.[TILVA]		0.0390029	0.000940953	5	31	13	P13645; P02533; Q04695; P19001; P08779	P13645 [229-235]; P02533 [195-201]; Q04695 [164-170]; P19001 [163-169]; P08779 [197-203]		0	807.4	TRUE		0.068	0.00141213	88.51	17.6	182.4	70.14	56.33	468828	215344	50618.1	4.11557e+06	973207	1.01943e+06	779573	215344	303369	7.08135e+06	3.14755e+06	2.66754e+06	3	2	1	3	3	3	Shared	High	High	Peak Found	High	High	High	High
	TRUE	High	[K].SEITELRR.[NT]		0.0961936	0.00609239	1	2	2	P13645	P13645 [363-370]		1	1003.55	TRUE		0.01	3.74057e-17	0		200		93.93				383516	75304.8	25903				659887	243551	67780.5				1	1	1		Not Found	Not Found	Not Found	High	High	Peak Found	High
TRUE	High	Master Protein	B4E9Z7	Putative periplasmic solute-binding protein OS=Burkholderia cenocepacia (strain ATCC BAA-245 / DSM 16553 / LMG 16656 / NCTC 13227 / J2315 / CF5610) OX=216591 GN=BCAL2813 PE=4 SV=1	0	FALSE	Burkholderia	107.557	64	15	62	15	303	32.4	9.28	105	15	0	0.868	-0.2	0.965158	26.23	-0.44	1.65	-0.2	110	90	1.53841e+06	7.87019e+06	181651	1.21729e+06	492552	911228	2.55809e+06	7.87019e+06	1.08869e+06	2.0945e+06	1.59301e+06	2.38441e+06	12	14	5	9	9	8	High	High	High	High
	Checked	Confidence	Annotated Sequence	Modifications	Qvality PEP	Qvality q-value	# Protein Groups	# Proteins	# PSMs	Master Protein Accessions	Positions in Master Proteins	Modifications in Master Proteins	# Missed Cleavages	Theo. MH+ [Da]	Contaminant	Marked as	Abundance Ratio: (A) / (M)	Abundance Ratio Adj. P-Value: (A) / (M)	Abundance Ratio Variability [%]: (A) / (M)	Abundances (Grouped): A	Abundances (Grouped): M	Abundances (Grouped) CV [%]: A	Abundances (Grouped) CV [%]: M	Abundance: F1: Sample, A, 6, 1	Abundance: F2: Sample, A, 4, 2	Abundance: F3: Sample, A, 2, 3	Abundance: F4: Sample, M, 3, 3	Abundance: F5: Sample, M, 2, 2	Abundance: F6: Sample, M, 1, 1	Abundances (Normalized): F1: Sample, A, 6, 1	Abundances (Normalized): F2: Sample, A, 4, 2	Abundances (Normalized): F3: Sample, A, 2, 3	Abundances (Normalized): F4: Sample, M, 3, 3	Abundances (Normalized): F5: Sample, M, 2, 2	Abundances (Normalized): F6: Sample, M, 1, 1	Abundances Count: F1: Sample, A, 6, 1	Abundances Count: F2: Sample, A, 4, 2	Abundances Count: F3: Sample, A, 2, 3	Abundances Count: F4: Sample, M, 3, 3	Abundances Count: F5: Sample, M, 2, 2	Abundances Count: F6: Sample, M, 1, 1	Quan Info	Found in Sample: [S1] F1: Sample, A, 6, 1	Found in Sample: [S2] F2: Sample, A, 4, 2	Found in Sample: [S3] F3: Sample, A, 2, 3	Found in Sample: [S4] F4: Sample, M, 3, 3	Found in Sample: [S5] F5: Sample, M, 2, 2	Found in Sample: [S6] F6: Sample, M, 1, 1	Confidence (by Search Engine): Sequest HT
	TRUE	High	[K].RATIVVADLVGK.[K]		0.000454549	0.000337477	1	1	4	B4E9Z7	B4E9Z7 [115-126]		1	1241.76	FALSE	Burkholderia	4.285	0.0983374	147.91	174.2	25.8	64.86	38.62	122354	548146		52416.6	15307	18143.1	203452	548146		90189.4	49506.1	47475.2	2	2		2	1	1		High	High	Not Found	High	Peak Found	Peak Found	High
	TRUE	High	[K].RATIVVADLVGKK.[A]		0.0135663	0.000337477	1	1	1	B4E9Z7	B4E9Z7 [115-127]		2	1369.85	FALSE	Burkholderia	100	3.74057e-17	0	200					71629.9						71629.9						1						Not Found	High	Not Found	Not Found	Not Found	Not Found	High
	TRUE	High	[R].VLIYNSQAEEPMTK.[R]	1xOxidation [M12]	0.000103122	0.000337477	1	1	7	B4E9Z7	B4E9Z7 [245-258]		0	1638.8	FALSE	Burkholderia	0.868	0.990468	12.69	109	91	71.04	25.18	194512	845782	38526.5	154633	83420.7	154623	323437	845782	230900	266066	269800	404601	1	2	1	1	1	1		High	High	Peak Found	Peak Found	High	High	High
	TRUE	High	[K].AGDNPHLWYDPATMPAAAR.[A]	1xOxidation [M14]	0.00143034	0.000337477	1	1	3	B4E9Z7	B4E9Z7 [128-146]		0	2069.95	FALSE	Burkholderia	100	3.74057e-17	0	200		109.31		26837.6	348427					44625.9	348427					1	2						High	High	Not Found	Not Found	Not Found	Not Found	High
	TRUE	High	[K].FVASLKPVDDQVAALR.[A]		5.5173e-06	0.000337477	1	1	6	B4E9Z7	B4E9Z7 [170-185]		0	1728.96	FALSE	Burkholderia	38.985	6.26481e-06	148.22	177.4	22.6	63.52	114.11	361727	1.58237e+06		220670	12550		601485	1.58237e+06		379691	40589.4		2	2		2	1			High	High	Not Found	High	Peak Found	Not Found	High
	TRUE	High	[R].FQLATMNDTEASAQDVAAFENDLR.[K]	1xOxidation [M6]	8.43605e-05	0.000337477	1	1	2	B4E9Z7	B4E9Z7 [216-239]		0	2673.21	FALSE	Burkholderia	100	3.74057e-17	0	200					71197.6						71197.6						1						Not Found	High	Not Found	Not Found	Not Found	Not Found	High
	TRUE	High	[K].AEYEANLQK.[F]		0.00271514	0.000337477	1	1	7	B4E9Z7	B4E9Z7 [161-169]		0	1065.52	FALSE	Burkholderia	0.722	0.956491	28.88	79.5	120.5	102.73	6.99	66320.8	567660	16863.2	97233.5	54300.2	58390.8	110279	567660	101066	167302	175618	152791	1	1	1	1	1	1		High	High	High	High	Peak Found	High	High
	TRUE	High	[R].DGGVPTVSVTETQPAGK.[T]		1.6812e-05	0.000337477	1	1	6	B4E9Z7	B4E9Z7 [266-282]		0	1642.83	FALSE	Burkholderia	0.885	0.967149	47.44	103.8	96.2	54.71	30.07	320197	1.13324e+06	71041.7	279595	152526	303462	532427	1.13324e+06	425773	481077	493301	794070	1	1	1	1	1	1		High	High	High	High	Peak Found	High	High
	TRUE	High	[R].ATIVVADLVGKK.[A]		0.00235477	0.000337477	1	1	3	B4E9Z7	B4E9Z7 [116-127]		1	1213.75	FALSE	Burkholderia	1.224	0.872817	56.98	110.1	89.9	30.04	32.67	45195.1	141123	19579.1	55734.9	15878.1	38124.2	75151.1	141123	117343	95898.8	51352.9	99759.8	1	1	1	1	1	1		High	High	Peak Found	Peak Found	Peak Found	Peak Found	High
	TRUE	High	[R].ATIVVADLVGK.[K]		7.41094e-05	0.000337477	1	1	6	B4E9Z7	B4E9Z7 [116-126]		0	1085.66	FALSE	Burkholderia	0.924	0.993747	110.66	134.7	65.3	72.73	16.33	164291	851610		127192	72267.7	112985	273186	851610		218849	233729	295649	1	1		1	1	1		High	High	Not Found	High	High	High	High
	TRUE	High	[R].AIAAELGR.[A]		0.00229458	0.000337477	1	1	6	B4E9Z7	B4E9Z7 [147-154]		0	800.462	FALSE	Burkholderia	0.767	0.974499	107.2	86.8	113.2	71.94	37.14	102942	599596	35641	161843	66941.8	168481	171173	599596	213607	278472	216504	440865	1	1	1	1	1	1		High	High	Peak Found	High	High	High	High
	TRUE	High	[R].HVAVTSILSNPDQDPHLFEASPK.[T]		0.000154091	0.000337477	1	1	2	B4E9Z7	B4E9Z7 [59-81]		0	2502.26	FALSE	Burkholderia	100	3.74057e-17	0	200		103.67		31780.9	343081					52845.7	343081					1	1						Peak Found	High	Not Found	Not Found	Not Found	Not Found	High
	TRUE	High	[R].ALQHAQVVIYNGADYDPWMSK.[L]	1xOxidation [M19]	0.0180043	0.000337477	1	1	1	B4E9Z7	B4E9Z7 [85-105]		0	2422.15	FALSE	Burkholderia																										No Quan Values	Not Found	High	Not Found	Not Found	Not Found	Not Found	High
	TRUE	High	[K].GVPVTATEPVFGYMSDAIGLDMR.[N]	2xOxidation [M14; M22]	4.9596e-05	0.000337477	1	1	3	B4E9Z7	B4E9Z7 [190-212]		0	2458.16	FALSE	Burkholderia	100	3.74057e-17	0	200		96.99		67675	603768					112531	603768					2	2						High	High	Not Found	Not Found	Not Found	Not Found	High
	TRUE	High	[R].ADPANKAEYEANLQK.[F]		0.000234767	0.000337477	1	1	5	B4E9Z7	B4E9Z7 [155-169]		1	1661.81	FALSE	Burkholderia	0.385	0.48668	126.25	90.5	109.5	67.52	39.93	34577.9	162560		67973	19360.5	57019.2	57496.6	162560		116956	62615.9	149202	1	1		1	1	1		Peak Found	High	Not Found	High	Peak Found	High	High
TRUE	High	Master Protein	B4E6E4	Putative exported protein OS=Burkholderia cenocepacia (strain ATCC BAA-245 / DSM 16553 / LMG 16656 / NCTC 13227 / J2315 / CF5610) OX=216591 GN=BCAL2418 PE=4 SV=1	0	FALSE	Burkholderia	107.225	48	15	118	15	390	41.3	7.66	195.01	15	0	1.387	0.47	0.711525	37.28	0.05	2.74	0.47	122.2	77.8	6.95002e+06	3.33216e+07	1.69156e+06	4.27204e+06	1.57336e+06	4.59704e+06	1.15566e+07	3.33216e+07	1.0138e+07	7.35057e+06	5.08857e+06	1.20291e+07	15	15	15	14	14	15	High	High	High	High
	Checked	Confidence	Annotated Sequence	Modifications	Qvality PEP	Qvality q-value	# Protein Groups	# Proteins	# PSMs	Master Protein Accessions	Positions in Master Proteins	Modifications in Master Proteins	# Missed Cleavages	Theo. MH+ [Da]	Contaminant	Marked as	Abundance Ratio: (A) / (M)	Abundance Ratio Adj. P-Value: (A) / (M)	Abundance Ratio Variability [%]: (A) / (M)	Abundances (Grouped): A	Abundances (Grouped): M	Abundances (Grouped) CV [%]: A	Abundances (Grouped) CV [%]: M	Abundance: F1: Sample, A, 6, 1	Abundance: F2: Sample, A, 4, 2	Abundance: F3: Sample, A, 2, 3	Abundance: F4: Sample, M, 3, 3	Abundance: F5: Sample, M, 2, 2	Abundance: F6: Sample, M, 1, 1	Abundances (Normalized): F1: Sample, A, 6, 1	Abundances (Normalized): F2: Sample, A, 4, 2	Abundances (Normalized): F3: Sample, A, 2, 3	Abundances (Normalized): F4: Sample, M, 3, 3	Abundances (Normalized): F5: Sample, M, 2, 2	Abundances (Normalized): F6: Sample, M, 1, 1	Abundances Count: F1: Sample, A, 6, 1	Abundances Count: F2: Sample, A, 4, 2	Abundances Count: F3: Sample, A, 2, 3	Abundances Count: F4: Sample, M, 3, 3	Abundances Count: F5: Sample, M, 2, 2	Abundances Count: F6: Sample, M, 1, 1	Quan Info	Found in Sample: [S1] F1: Sample, A, 6, 1	Found in Sample: [S2] F2: Sample, A, 4, 2	Found in Sample: [S3] F3: Sample, A, 2, 3	Found in Sample: [S4] F4: Sample, M, 3, 3	Found in Sample: [S5] F5: Sample, M, 2, 2	Found in Sample: [S6] F6: Sample, M, 1, 1	Confidence (by Search Engine): Sequest HT
	TRUE	High	[R].QDGAHVHSTVFSPDGR.[Y]		0.00166004	0.000337477	1	1	6	B4E6E4	B4E6E4 [179-194]		0	1709.8	FALSE	Burkholderia	3.106	0.215481	96.56	151.3	48.7	128.25	72.54	43528.6	774876	14997.1	16818.8	4655.72	25539.3	72380	774876	89881.7	28938.9	15057.6	66828.8	2	3	2	2	1	2		High	High	Peak Found	Peak Found	Peak Found	Peak Found	High
	TRUE	High	[K].LTPIETLPMTAPGFK.[G]	1xOxidation [M9]	2.92428e-06	0.000337477	1	1	11	B4E6E4	B4E6E4 [268-282]		0	1631.87	FALSE	Burkholderia	1.696	0.789158	52.68	125.9	74.1	67.7	30.05	527396	2.56316e+06	146122	300174	145815	306589	876961	2.56316e+06	875751	516487	471596	802252	1	1	1	1	1	1		High	High	High	High	High	High	High
	TRUE	High	[K].VAVGKPVDFK.[L]		0.00351732	0.000337477	1	1	3	B4E6E4	B4E6E4 [376-385]		0	1059.62	FALSE	Burkholderia	1.284	0.946132	28.31	118	82	75.12	43.57	353147	1.82939e+06	87350.8	237008	67846.6	216071	587218	1.82939e+06	523518	407802	219430	565395	1	1	1	1	1	1		High	High	Peak Found	High	Peak Found	Peak Found	High
	TRUE	High	[K].VGGGAIHLSPDGR.[F]		0.000644887	0.000337477	1	1	14	B4E6E4	B4E6E4 [285-297]		0	1235.65	FALSE	Burkholderia	1.368	0.912834	39.82	127.4	72.6	71.51	56.28	685093	3.13214e+06	148094	376978	106812	434968	1.13918e+06	3.13214e+06	887567	648638	345452	1.13818e+06	2	2	2	2	2	2		High	High	Peak Found	High	High	High	High
	TRUE	High	[R].YLFVQDLGADK.[I]		0.000113645	0.000337477	1	1	10	B4E6E4	B4E6E4 [195-205]		0	1268.65	FALSE	Burkholderia	1.535	0.850565	8.48	133.3	66.7	84.73	29.41	544434	3003225	109480	263433	99565.7	225328	905292	3003225	656143	453269	322016	589616	1	1	1	1	1	1		High	High	High	High	High	High	High
	TRUE	High	[R].TVYAVNELPGDNGPATQR.[G]		6.80796e-07	0.000337477	1	1	15	B4E6E4	B4E6E4 [77-94]		0	1901.94	FALSE	Burkholderia	1.365	0.91322	57.55	119.5	80.5	68.97	55.65	658608	3.1353e+06	168033	428733	126776	501078	1.09514e+06	3.1353e+06	1.00707e+06	737689	410018	1.31117e+06	2	3	2	2	1	2		High	High	High	High	High	High	High
	TRUE	High	[K].TGALSFIDR.[V]		0.00143034	0.000337477	1	1	4	B4E6E4	B4E6E4 [106-114]		0	979.521	FALSE	Burkholderia	1.423	0.894379	19.4	124.2	75.8	64.2	34.11	666935	2.86069e+06	160796	393569	135728	342638	1.10899e+06	2.86069e+06	963699	677185	438971	896581	1	1	1	1	1	1		Peak Found	High	High	Peak Found	Peak Found	High	High
	TRUE	High	[K].TGGVAPVSSAK.[T]		0.00667165	0.000337477	1	1	5	B4E6E4	B4E6E4 [52-62]		0	973.531	FALSE	Burkholderia	1.268	0.821205	96.55	111.8	88.2	77.25	48.35	99049	652777	36748.3	100913	52816.1	142271	164700	652777	220243	173634	170818	372281	1	1	1	1	1	1		High	High	Peak Found	High	High	High	High
	TRUE	High	[K].TENPSYLLPSR.[D]		0.00119314	0.000337477	1	1	10	B4E6E4	B4E6E4 [63-73]		0	1276.65	FALSE	Burkholderia	1.344	0.923191	22.34	127.9	72.1	63.84	37.61	702609	2.79771e+06	147670	382726	151759	391161	1.16831e+06	2.79771e+06	885029	658527	490820	1.02355e+06	2	2	2	1	1	1		High	High	High	High	High	High	High
	TRUE	High	[R].DDGAVGQAVLTVHHEGTGPVK.[G]		1.04027e-07	0.000337477	1	1	5	B4E6E4	B4E6E4 [156-176]		0	2087.05	FALSE	Burkholderia	100	3.74057e-17	0	151.5	48.5	123.35		96536.1	974976	12300.7			19653	160522	974976	73721.8			51426	2	3	1			1		High	High	Peak Found	High	Not Found	Peak Found	High
	TRUE	High	[R].DVETGQLGANPQK.[V]		1.37934e-06	0.000337477	1	1	10	B4E6E4	B4E6E4 [363-375]		0	1356.68	FALSE	Burkholderia	1.154	0.967149	49.16	112.2	87.8	61.38	41.56	668900	2796363	167512	505489	200073	550923	1.11226e+06	2796363	1.00395e+06	869757	647078	1.4416e+06	1	1	1	1	1	1		High	High	High	High	High	High	High
	TRUE	High	[R].HMVFSADGR.[F]	1xOxidation [M2]	0.00976528	0.000337477	1	1	6	B4E6E4	B4E6E4 [238-246]		0	1035.47	FALSE	Burkholderia	2.226	0.406036	104.6	138	62	95.89	64.64	122283	1.13718e+06	46862.8	73345.9	30354.1	118555	203334	1.13718e+06	280862	126201	98171.4	310222	1	1	1	1	1	1		High	High	High	High	Peak Found	High	High
	TRUE	High	[R].GDANDLVIYAVNK.[A]		1.6382e-05	0.000337477	1	1	9	B4E6E4	B4E6E4 [305-317]		0	1391.72	FALSE	Burkholderia	1.475	0.872356	41.41	119.2	80.8	68.66	24.58	656844	3.26612e+06	184710	436161	198798	392608	1.09221e+06	3.26612e+06	1.10702e+06	750470	642955	1.02734e+06	1	2	1	2	1	1		High	High	High	High	High	High	High
	TRUE	High	[R].FLYASNR.[G]		0.064897	0.00124985	1	1	6	B4E6E4	B4E6E4 [298-304]		0	870.447	FALSE	Burkholderia	1.407	0.900866	49.15	123.8	76.2	64.78	50.45	359613	1553407	86332.4	213742	70563.7	242987	597969	1553407	517415	367770	228217	635826	1	1	1	1	1	1		High	High	Peak Found	High	High	High	High
	TRUE	High	[R].GLISPTEAR.[Y]		0.113194	0.00793511	1	1	4	B4E6E4	B4E6E4 [218-226]		0	943.521	FALSE	Burkholderia	1.12	0.974499	54.52	115.3	84.7	56.92	56.27	765045	2.84432e+06	174552	542944	181797	686669	1.27213e+06	2.84432e+06	1.04614e+06	934203	587970	1.79681e+06	1	1	1	1	1	1		High	High	Peak Found	High	Peak Found	Peak Found	High
TRUE	High	Master Protein	B4ED01	Periplasmic solute-binding protein OS=Burkholderia cenocepacia (strain ATCC BAA-245 / DSM 16553 / LMG 16656 / NCTC 13227 / J2315 / CF5610) OX=216591 GN=BCAL1065 PE=3 SV=1	0	FALSE	Burkholderia	104.708	53	12	99	12	264	28.2	8.78	179.98	12	0	0.798	-0.33	0.997254	44.45	-0.33	1.96	-0.7	93.4	106.6	7.49407e+06	4.8463e+07	1.39908e+06	8.2629e+06	3.10409e+06	6.24153e+06	1.24612e+07	4.8463e+07	8.3851e+06	1.42174e+07	1.00393e+07	1.63322e+07	11	13	10	10	10	10	High	High	High	High
	Checked	Confidence	Annotated Sequence	Modifications	Qvality PEP	Qvality q-value	# Protein Groups	# Proteins	# PSMs	Master Protein Accessions	Positions in Master Proteins	Modifications in Master Proteins	# Missed Cleavages	Theo. MH+ [Da]	Contaminant	Marked as	Abundance Ratio: (A) / (M)	Abundance Ratio Adj. P-Value: (A) / (M)	Abundance Ratio Variability [%]: (A) / (M)	Abundances (Grouped): A	Abundances (Grouped): M	Abundances (Grouped) CV [%]: A	Abundances (Grouped) CV [%]: M	Abundance: F1: Sample, A, 6, 1	Abundance: F2: Sample, A, 4, 2	Abundance: F3: Sample, A, 2, 3	Abundance: F4: Sample, M, 3, 3	Abundance: F5: Sample, M, 2, 2	Abundance: F6: Sample, M, 1, 1	Abundances (Normalized): F1: Sample, A, 6, 1	Abundances (Normalized): F2: Sample, A, 4, 2	Abundances (Normalized): F3: Sample, A, 2, 3	Abundances (Normalized): F4: Sample, M, 3, 3	Abundances (Normalized): F5: Sample, M, 2, 2	Abundances (Normalized): F6: Sample, M, 1, 1	Abundances Count: F1: Sample, A, 6, 1	Abundances Count: F2: Sample, A, 4, 2	Abundances Count: F3: Sample, A, 2, 3	Abundances Count: F4: Sample, M, 3, 3	Abundances Count: F5: Sample, M, 2, 2	Abundances Count: F6: Sample, M, 1, 1	Quan Info	Found in Sample: [S1] F1: Sample, A, 6, 1	Found in Sample: [S2] F2: Sample, A, 4, 2	Found in Sample: [S3] F3: Sample, A, 2, 3	Found in Sample: [S4] F4: Sample, M, 3, 3	Found in Sample: [S5] F5: Sample, M, 2, 2	Found in Sample: [S6] F6: Sample, M, 1, 1	Confidence (by Search Engine): Sequest HT
	TRUE	High	[K].QGSGLLPTPQSLK.[G]		7.2683e-05	0.000337477	1	1	8	B4ED01	B4ED01 [124-136]		0	1325.74	FALSE	Burkholderia	0.743	0.910484	30.52	95	105	90.56	19.73	802765	4.77101e+06	151643	857832	373828	687027	1.33485e+06	4.77101e+06	908841	1.47601e+06	1.20904e+06	1.79775e+06	1	1	1	1	1	1		High	High	Peak Found	High	High	High	High
	TRUE	High	[R].LDATFQDSEAGSK.[G]		4.61547e-07	0.000337477	1	1	13	B4ED01	B4ED01 [181-193]		0	1368.63	FALSE	Burkholderia	0.679	0.85652	64.4	92.2	107.8	81.17	45.26	1.28769e+06	6.9728e+06	283472	1.4545e+06	603439	1.72899e+06	2.14119e+06	6.9728e+06	1.69893e+06	2.50265e+06	1.95165e+06	4.52426e+06	1	1	1	1	1	1		High	High	High	High	High	High	High
	TRUE	High	[R].VGVLQGTIQEAYAK.[K]		0.000181179	0.000337477	1	1	17	B4ED01	B4ED01 [140-153]		0	1476.81	FALSE	Burkholderia	1.653	0.798682	106.9	123.5	76.5	101.39	32.54	2.21437e+06	1.39517e+07	293685	2.21883e+06	705015	851415	3.68209e+06	1.39517e+07	1.76014e+06	3.81777e+06	2.28016e+06	2.2279e+06	1	2	1	2	1	1		High	High	High	High	Peak Found	High	High
	TRUE	High	[K].WAPAGVEVVPYQTQDLAYADLK.[S]		6.00205e-06	0.000337477	1	1	2	B4ED01	B4ED01 [156-177]		0	2434.23	FALSE	Burkholderia	100	3.74057e-17	0	200					541367						541367						2						Not Found	High	Not Found	Not Found	Not Found	Not Found	High
	TRUE	High	[K].TALDQALK.[E]		0.0049878	0.000337477	1	1	9	B4ED01	B4ED01 [234-241]		0	859.488	FALSE	Burkholderia	0.565	0.740978	27.2	78.2	121.8	90.34	33.53	736863	4912540	179794	1.10936e+06	396206	981608	1.22527e+06	4912540	1.07756e+06	1.90879e+06	1.28141e+06	2.56858e+06	1	1	1	1	1	1		High	High	High	High	High	High	High
	TRUE	High	[K].ELKADGTIDNLAK.[K]		0.00886429	0.000337477	1	1	4	B4ED01	B4ED01 [242-254]		1	1387.74	FALSE	Burkholderia	1.273	0.833079	19.71	107.7	92.3	14.98	46.23	130906	203419	44869.5	108340	49396.9	137665	217673	203419	268916	186412	159760	360229	2	2	2	2	2	2		High	High	Peak Found	High	Peak Found	Peak Found	High
	TRUE	High	[K].FDAINSDMTITDQR.[K]	1xOxidation [M8]	1.56557e-05	0.000337477	1	1	7	B4ED01	B4ED01 [90-103]		0	1642.74	FALSE	Burkholderia	0.858	0.994428	119.74	92.3	107.7	77.68	37.28	180948	741186	24649.4	208190	51392.6	134057	300883	741186	147731	358217	166214	350789	2	1	2	2	1	2		High	High	Peak Found	High	Peak Found	High	High
	TRUE	High	[R].FGVEASYAPFEYK.[T]		0.000281454	0.000337477	1	1	2	B4ED01	B4ED01 [34-46]		0	1507.71	FALSE	Burkholderia	1.213	0.931325	16.74	110.6	89.4	122.12	48.84	225586	3.29458e+06	71997.9	206729	37053.8	133205	375108	3.29458e+06	431504	355704	119839	348558	1	1	1	1	1	1		Peak Found	High	Peak Found	Peak Found	Peak Found	Peak Found	High
	TRUE	High	[R].KFDAINSDMTITDQR.[K]		2.50322e-06	0.000337477	1	1	3	B4ED01	B4ED01 [89-103]		1	1754.84	FALSE	Burkholderia	100	3.74057e-17	0	200					295250						295250						2						Not Found	High	Not Found	Not Found	Not Found	Not Found	High
	TRUE	High	[R].KFDAINSDMTITDQR.[K]	1xOxidation [M9]	7.01164e-06	0.000337477	1	1	14	B4ED01	B4ED01 [89-103]		1	1770.83	FALSE	Burkholderia	0.901	0.970111	111.18	98.3	101.7	88.14	15.66	661687	3.22186e+06	86692.5	661086	276524	466663	1.10026e+06	3.22186e+06	519573	1.13748e+06	894334	1.22112e+06	2	2	2	3	3	3		High	High	High	High	High	High	High
	TRUE	High	[K].HAIAFTDPIYTIPNQLIAK.[Q]		1.47691e-05	0.000337477	1	1	2	B4ED01	B4ED01 [105-123]		0	2126.16	FALSE	Burkholderia	100	3.74057e-17	0	200		122.55		37373.5	869038					62145.1	869038					1	1						High	High	Not Found	Not Found	Not Found	Not Found	High
	TRUE	High	[K].ADGTIDNLAK.[K]		6.94608e-05	0.000337477	1	1	16	B4ED01	B4ED01 [245-254]		0	1017.52	FALSE	Burkholderia	0.612	0.793676	6.25	84.3	115.7	94.75	20.28	977666	6.90621e+06	228010	1.29736e+06	570822	1.05765e+06	1.62568e+06	6.90621e+06	1.36653e+06	2.23227e+06	1.84616e+06	2.76756e+06	1	2	1	1	1	1		High	High	High	High	High	High	High
	TRUE	High	[K].KYFSVPVTLK.[-]		0.0420824	0.000940953	1	1	2	B4ED01	B4ED01 [255-264]		1	1181.69	FALSE	Burkholderia	2.393	0.431105	95.7	141.1	58.9	108.31	31.75	238216	1782061	34268.6	140678	40412.3	63248.5	396109	1782061	205381	242053	130702	165503	1	1	1	1	1	1		Peak Found	High	Peak Found	Peak Found	Peak Found	Peak Found	High
TRUE	High	Master Protein	B4EE31	Putative exported protein OS=Burkholderia cenocepacia (strain ATCC BAA-245 / DSM 16553 / LMG 16656 / NCTC 13227 / J2315 / CF5610) OX=216591 GN=BCAL3310 PE=4 SV=1	0	FALSE	Burkholderia	103.33	53	11	228	11	193	21	8	352.33	11	0	1.608	0.69	0.565563	22.27	0.69	2.2	0.45	149.6	50.4	1.11325e+08	2.38187e+08	1.45336e+07	3.71421e+07	1.22939e+07	2.38215e+07	1.85113e+08	2.38187e+08	8.71043e+07	6.39076e+07	3.97611e+07	6.23338e+07	10	11	9	9	7	9	High	High	High	High
	Checked	Confidence	Annotated Sequence	Modifications	Qvality PEP	Qvality q-value	# Protein Groups	# Proteins	# PSMs	Master Protein Accessions	Positions in Master Proteins	Modifications in Master Proteins	# Missed Cleavages	Theo. MH+ [Da]	Contaminant	Marked as	Abundance Ratio: (A) / (M)	Abundance Ratio Adj. P-Value: (A) / (M)	Abundance Ratio Variability [%]: (A) / (M)	Abundances (Grouped): A	Abundances (Grouped): M	Abundances (Grouped) CV [%]: A	Abundances (Grouped) CV [%]: M	Abundance: F1: Sample, A, 6, 1	Abundance: F2: Sample, A, 4, 2	Abundance: F3: Sample, A, 2, 3	Abundance: F4: Sample, M, 3, 3	Abundance: F5: Sample, M, 2, 2	Abundance: F6: Sample, M, 1, 1	Abundances (Normalized): F1: Sample, A, 6, 1	Abundances (Normalized): F2: Sample, A, 4, 2	Abundances (Normalized): F3: Sample, A, 2, 3	Abundances (Normalized): F4: Sample, M, 3, 3	Abundances (Normalized): F5: Sample, M, 2, 2	Abundances (Normalized): F6: Sample, M, 1, 1	Abundances Count: F1: Sample, A, 6, 1	Abundances Count: F2: Sample, A, 4, 2	Abundances Count: F3: Sample, A, 2, 3	Abundances Count: F4: Sample, M, 3, 3	Abundances Count: F5: Sample, M, 2, 2	Abundances Count: F6: Sample, M, 1, 1	Quan Info	Found in Sample: [S1] F1: Sample, A, 6, 1	Found in Sample: [S2] F2: Sample, A, 4, 2	Found in Sample: [S3] F3: Sample, A, 2, 3	Found in Sample: [S4] F4: Sample, M, 3, 3	Found in Sample: [S5] F5: Sample, M, 2, 2	Found in Sample: [S6] F6: Sample, M, 1, 1	Confidence (by Search Engine): Sequest HT
	TRUE	High	[K].LDEHLQTAEFFDAAK.[F]		2.36145e-06	0.000337477	1	1	41	B4EE31	B4EE31 [87-101]		0	1734.83	FALSE	Burkholderia	7.31	0.0291697	118.59	175.9	24.1	53.75	52.57	2.23648e+07	40839800	1.90768e+06	4.54152e+06	753923	1.94418e+06	3.71885e+07	40839800	1.14333e+07	7.81425e+06	2.43834e+06	5.08734e+06	3	2	2	2	2	2		High	High	High	High	High	High	High
	TRUE	High	[K].LLITAEAVKQQ.[-]		0.000153096	0.000337477	1	1	14	B4EE31	B4EE31 [183-193]		1	1213.72	FALSE	Burkholderia	0.804	0.950165	39.36	127.1	72.9	39.24	84.2	848789	1.49609e+06	108596	470210	120215	848466	1.41138e+06	1.49609e+06	650849	809055	388801	2.22018e+06	2	2	1	2	1	2		High	High	High	High	Peak Found	High	High
	TRUE	High	[K].LLITAEAVK.[Q]		0.00108269	0.000337477	1	1	23	B4EE31	B4EE31 [183-191]		0	957.598	FALSE	Burkholderia	3.204	0.313406	71.06	152.4	47.6	36.64	15.83	3.0757e+07	6.37548e+07	4.84401e+06	1.07564e+07	4.15894e+06	6.10002e+06	5.11432e+07	6.37548e+07	2.90315e+07	1.85078e+07	1.34509e+07	1.59619e+07	3	2	4	2	2	4		High	High	High	High	Peak Found	High	High
	TRUE	High	[K].SSGTVTLDR.[A]		0.000252106	0.000337477	1	1	20	B4EE31	B4EE31 [56-64]		0	935.479	FALSE	Burkholderia	1.452	0.882834	17.95	129.4	70.6	39.82	31.27	8.96832e+06	2.30322e+07	1.73085e+06	4.72419e+06	1.65005e+06	3.92503e+06	1.49127e+07	2.30322e+07	1.03735e+07	8.12856e+06	5.33661e+06	1.02706e+07	3	2	2	3	3	1		High	High	High	High	High	High	High
	TRUE	High	[K].TGTVDVTTDIASIHTGSAK.[L]		1.38336e-07	0.000337477	1	1	50	B4EE31	B4EE31 [68-86]		0	1873.95	FALSE	Burkholderia	4.656	0.12722	39.75	164.6	35.4	49.74	33.21	2.86423e+07	57850204	3.05553e+06	9.9538e+06	3.02946e+06	3.90926e+06	4.76269e+07	57850204	1.83126e+07	1.71268e+07	9.79791e+06	1.02294e+07	6	2	5	6	5	7		High	High	High	High	High	High	High
	TRUE	High	[K].TKLLITAEAVKQQ.[-]		6.18159e-05	0.000337477	1	1	2	B4EE31	B4EE31 [181-193]		2	1442.86	FALSE	Burkholderia	100	3.74057e-17	0	200					243339						243339						1						Not Found	High	Not Found	Not Found	Not Found	High	High
	TRUE	High	[K].FPQANYK.[G]		0.0057131	0.000337477	1	1	23	B4EE31	B4EE31 [102-108]		0	867.436	FALSE	Burkholderia	1.264	0.952697	33.08	133.7	66.3	46.59	45.02	4.73079e+06	10793515	639919	2.2691e+06	765179	2.37757e+06	7.86642e+06	10793515	3.83522e+06	3.90427e+06	2.47475e+06	6.2214e+06	3	1	2	2	1	3		High	High	High	High	High	High	High
	TRUE	High	[K].FDGDKPVSVVGNLTLHGVTKPLTLK.[I]		8.87315e-09	0.000337477	1	1	18	B4EE31	B4EE31 [113-137]		0	2635.48	FALSE	Burkholderia	100	3.74057e-17	0	198.8	1.2	99.6		1.35505e+06	1.29836e+07		18711.1			2.25319e+06	1.29836e+07		32194.8			4	6		1				High	High	Not Found	Peak Found	Not Found	Not Found	High
	TRUE	High	[R].DDFGLDYGK.[Q]		0.000715303	0.000337477	1	1	33	B4EE31	B4EE31 [165-173]		0	1029.45	FALSE	Burkholderia	1.848	0.72628	6.36	149.9	50.1	33.18	38.48	1.35812e+07	2.69999e+07	2.22858e+06	4.38933e+06	1.81616e+06	4.67079e+06	2.2583e+07	2.69999e+07	1.33565e+07	7.55239e+06	5.87382e+06	1.22221e+07	3	3	3	4	3	4		High	High	High	High	High	High	High
	TRUE	High	[R].GKFDKSSGTVTLDR.[A]		0.00654357	0.000337477	1	1	2	B4EE31	B4EE31 [51-64]		2	1510.79	FALSE	Burkholderia	100	3.74057e-17	0	97.1	102.9	49.6		9887.68	50305.6	8097.56			19666.9	16441.4	50305.6	48531			51462.4	1	1	1			1		Peak Found	High	Peak Found	Not Found	Not Found	Peak Found	High
	TRUE	High	[K].TKLLITAEAVK.[Q]		0.051491	0.000940953	1	1	2	B4EE31	B4EE31 [181-191]		1	1186.74	FALSE	Burkholderia	1.924	0.503611	24.34	140.4	59.6	38.67	51.53	67163.2	143420	10385.4	18804		26542.7	111680	143420	62242.4	32354.7		69454.4	2	2	2	1		2		Peak Found	High	Peak Found	Peak Found	Not Found	Peak Found	High
TRUE	High	Master Protein	B4EPR4	Putative exported protein OS=Burkholderia cenocepacia (strain ATCC BAA-245 / DSM 16553 / LMG 16656 / NCTC 13227 / J2315 / CF5610) OX=216591 GN=BCAS0147 PE=4 SV=1	0	FALSE	Burkholderia	101.806	55	15	53	15	395	41.6	8.31	87.96	15	0	1.665	0.74	0.538973	41.5	0.26	2.39	0.74	124.2	75.8	3.60603e+06	8.84424e+06	1.21932e+06	2.50394e+06	1.37915e+06	1.88885e+06	5.99615e+06	8.84424e+06	7.30771e+06	4.30834e+06	4.46047e+06	4.94256e+06	12	15	10	9	8	10	High	High	High	High
	Checked	Confidence	Annotated Sequence	Modifications	Qvality PEP	Qvality q-value	# Protein Groups	# Proteins	# PSMs	Master Protein Accessions	Positions in Master Proteins	Modifications in Master Proteins	# Missed Cleavages	Theo. MH+ [Da]	Contaminant	Marked as	Abundance Ratio: (A) / (M)	Abundance Ratio Adj. P-Value: (A) / (M)	Abundance Ratio Variability [%]: (A) / (M)	Abundances (Grouped): A	Abundances (Grouped): M	Abundances (Grouped) CV [%]: A	Abundances (Grouped) CV [%]: M	Abundance: F1: Sample, A, 6, 1	Abundance: F2: Sample, A, 4, 2	Abundance: F3: Sample, A, 2, 3	Abundance: F4: Sample, M, 3, 3	Abundance: F5: Sample, M, 2, 2	Abundance: F6: Sample, M, 1, 1	Abundances (Normalized): F1: Sample, A, 6, 1	Abundances (Normalized): F2: Sample, A, 4, 2	Abundances (Normalized): F3: Sample, A, 2, 3	Abundances (Normalized): F4: Sample, M, 3, 3	Abundances (Normalized): F5: Sample, M, 2, 2	Abundances (Normalized): F6: Sample, M, 1, 1	Abundances Count: F1: Sample, A, 6, 1	Abundances Count: F2: Sample, A, 4, 2	Abundances Count: F3: Sample, A, 2, 3	Abundances Count: F4: Sample, M, 3, 3	Abundances Count: F5: Sample, M, 2, 2	Abundances Count: F6: Sample, M, 1, 1	Quan Info	Found in Sample: [S1] F1: Sample, A, 6, 1	Found in Sample: [S2] F2: Sample, A, 4, 2	Found in Sample: [S3] F3: Sample, A, 2, 3	Found in Sample: [S4] F4: Sample, M, 3, 3	Found in Sample: [S5] F5: Sample, M, 2, 2	Found in Sample: [S6] F6: Sample, M, 1, 1	Confidence (by Search Engine): Sequest HT
	TRUE	High	[R].QLALYAVDGGK.[L]		0.00116263	0.000337477	1	1	3	B4EPR4	B4EPR4 [363-373]		0	1134.62	FALSE	Burkholderia	1.243	0.84968	48.76	124.7	75.3	51.55	54.64	122158	397711	25449.2	71325.6	26616.9	93064.3	203125	397711	152524	122725	86084.6	243522	1	1	1	1	1	1		Peak Found	High	Peak Found	Peak Found	High	High	High
	TRUE	High	[R].IDGTHVTLDSNLK.[I]		0.000524165	0.000337477	1	1	4	B4EPR4	B4EPR4 [164-176]		0	1412.74	FALSE	Burkholderia	100	3.74057e-17	0	200		95.05			337133	11030.8					337133	66110.9					1	1					Not Found	High	Peak Found	Not Found	Not Found	Not Found	High
	TRUE	High	[R].IELGTHPQGIAIDR.[S]		0.00011969	0.000337477	1	1	3	B4EPR4	B4EPR4 [132-145]		0	1519.82	FALSE	Burkholderia	1.883	0.547209	37.32	140	60	78.42	41.93	82331.9	374514	13777.1	34065	8924.56	27790.2	136903	374514	82570.3	58613.1	28863.9	72718.7	1	1	1	1	1	1		Peak Found	High	High	Peak Found	Peak Found	Peak Found	High
	TRUE	High	[R].LSTGVAPYTIDVSSDNR.[W]		3.68158e-05	0.000337477	1	1	4	B4EPR4	B4EPR4 [221-237]		0	1794.89	FALSE	Burkholderia	1.305	0.818966	11.47	130.8	69.2	56.83	43.33	95269.6	322931	18235.4	48664.3	16814.9	50273.4	158416	322931	109290	83733	54382.9	131550	1	1	1	1	1	1		High	High	Peak Found	Peak Found	High	High	High
	TRUE	High	[K].WIAVQAMDGSNLTADNPGR.[H]	1xOxidation [M7]	1.02756e-05	0.000337477	1	1	6	B4EPR4	B4EPR4 [296-314]		0	2031.96	FALSE	Burkholderia	1.703	0.636482	76.68	138.8	61.2	73.14	64.68	24513.6	225255	19156.1	25818.1	40888	19352.5	40761.6	225255	114808	44423.2	132240	50639.8	1	2	1	1	1	1		High	High	High	Peak Found	Peak Found	Peak Found	High
	TRUE	High	[K].VSEAPGGEAAQGIVFTADSR.[H]		7.92478e-08	0.000337477	1	1	10	B4EPR4	B4EPR4 [333-352]		0	1961.96	FALSE	Burkholderia	1.704	0.712739	34.04	135.4	64.6	59.44	56.62	224467	863858	50676.1	103595	24636.9	108661	373248	863858	303717	178249	79680.6	284334	2	2	2	2	1	2		High	High	High	High	High	High	High
	TRUE	High	[R].TVQYLTVPSLPEGVAISPNGK.[W]		0.00177108	0.000337477	1	1	2	B4EPR4	B4EPR4 [275-295]		0	2170.18	FALSE	Burkholderia	100	3.74057e-17	0	200					193742						193742						1						Not Found	High	Not Found	Not Found	Not Found	Not Found	High
	TRUE	High	[K].VALQVDVENGIQGPPQAVAITPDAK.[L]		3.77822e-05	0.000337477	1	1	4	B4EPR4	B4EPR4 [70-94]		0	2530.35	FALSE	Burkholderia	100	3.74057e-17	0	200		67.93		90670	429480					150767	429480					2	2						High	High	Not Found	Not Found	Not Found	Not Found	High
	TRUE	High	[R].DEQGIAVLNVDDGK.[V]		0.000415143	0.000337477	1	1	2	B4EPR4	B4EPR4 [200-213]		0	1472.72	FALSE	Burkholderia	100	3.74057e-17	0	102.3	97.7	98.99		61797.8	432094	11855.8			37527.6	102758	432094	71055.4			98198.6	1	1	1			1		High	High	Peak Found	Not Found	Not Found	Peak Found	High
	TRUE	High	[R].IALTGGPSSLR.[T]		0.00392626	0.000337477	1	1	4	B4EPR4	B4EPR4 [381-391]		0	1071.62	FALSE	Burkholderia	1.193	0.965848	31.3	108.8	91.2	26.06	4.38	2.62394e+06	3.7114e+06	1.01659e+06	2.12707e+06	1.21903e+06	1.39737e+06	4.36312e+06	3.7114e+06	6.09272e+06	3.65989e+06	3.94258e+06	3.65649e+06	1	2	2	2	2	2		High	High	Peak Found	Peak Found	Peak Found	Peak Found	High
	TRUE	High	[R].LALVANVDGSVSIVR.[I]		0.00026724	0.000337477	1	1	1	B4EPR4	B4EPR4 [149-163]		0	1512.87	FALSE	Burkholderia	100	3.74057e-17	0	200					68228.4						68228.4						1						Not Found	High	Not Found	Not Found	Not Found	Not Found	High
	TRUE	High	[R].LAGISFTHDGK.[H]		0.000715303	0.000337477	1	1	2	B4EPR4	B4EPR4 [182-192]		0	1145.59	FALSE	Burkholderia	100	3.74057e-17	0	117.3	82.7	103.71		62154	509692	13865.6			27867	103351	509692	83100.5			72919.6	1	2	1			1		Peak Found	High	Peak Found	Not Found	Not Found	Peak Found	High
	TRUE	High	[K].LALVGAPTR.[Y]		0.0538046	0.000940953	1	1	4	B4EPR4	B4EPR4 [95-103]		0	897.552	FALSE	Burkholderia	1.79	0.594651	74.64	136.7	63.3	49.36	57.97	168169	557576	38679	75268.4	37543.8	120237	279634	557576	231814	129509	121424	314624	1	1	1	1	1	1		High	High	Peak Found	High	Peak Found	High	High
	TRUE	High	[K].HALVSLR.[D]		0.0587345	0.000940953	1	1	1	B4EPR4	B4EPR4 [193-199]		0	795.484	FALSE	Burkholderia	100	3.74057e-17	0	163.1	36.9	95.89		21920.5	189976		10952.4			36449.6	189976		18845.1			1	1		1				Peak Found	High	Not Found	Peak Found	Not Found	Not Found	High
	TRUE	High	[R].HVIVQFNVER.[Q]		0.0528011	0.000940953	1	1	3	B4EPR4	B4EPR4 [353-362]		0	1240.68	FALSE	Burkholderia	2.712	0.249671	147.71	174.7	25.3	93.02	17.32	28635.4	230644		7181.77	4702.92	6710.2	47615.3	230644		12357.1	15210.2	17558.6	1	2		1	1	1		High	High	Not Found	Peak Found	Peak Found	Peak Found	High
TRUE	High	Master Protein	B4EFA6	Aconitate hydratase OS=Burkholderia cenocepacia (strain ATCC BAA-245 / DSM 16553 / LMG 16656 / NCTC 13227 / J2315 / CF5610) OX=216591 GN=citB PE=3 SV=1	0	FALSE	Burkholderia	100.204	30	25	116	25	905	98.5	6.86	130.15	25	0	0.858	-0.22	0.969893	13.18	-0.59	-0.22	-0.09	89.8	110.2	3.28375e+06	7.39587e+06	853191	3.95502e+06	1.32216e+06	2.55894e+06	5.46026e+06	7.39587e+06	5.11342e+06	6.8051e+06	4.27614e+06	6.69598e+06	23	23	18	24	21	22	High	High	High	High
	Checked	Confidence	Annotated Sequence	Modifications	Qvality PEP	Qvality q-value	# Protein Groups	# Proteins	# PSMs	Master Protein Accessions	Positions in Master Proteins	Modifications in Master Proteins	# Missed Cleavages	Theo. MH+ [Da]	Contaminant	Marked as	Abundance Ratio: (A) / (M)	Abundance Ratio Adj. P-Value: (A) / (M)	Abundance Ratio Variability [%]: (A) / (M)	Abundances (Grouped): A	Abundances (Grouped): M	Abundances (Grouped) CV [%]: A	Abundances (Grouped) CV [%]: M	Abundance: F1: Sample, A, 6, 1	Abundance: F2: Sample, A, 4, 2	Abundance: F3: Sample, A, 2, 3	Abundance: F4: Sample, M, 3, 3	Abundance: F5: Sample, M, 2, 2	Abundance: F6: Sample, M, 1, 1	Abundances (Normalized): F1: Sample, A, 6, 1	Abundances (Normalized): F2: Sample, A, 4, 2	Abundances (Normalized): F3: Sample, A, 2, 3	Abundances (Normalized): F4: Sample, M, 3, 3	Abundances (Normalized): F5: Sample, M, 2, 2	Abundances (Normalized): F6: Sample, M, 1, 1	Abundances Count: F1: Sample, A, 6, 1	Abundances Count: F2: Sample, A, 4, 2	Abundances Count: F3: Sample, A, 2, 3	Abundances Count: F4: Sample, M, 3, 3	Abundances Count: F5: Sample, M, 2, 2	Abundances Count: F6: Sample, M, 1, 1	Quan Info	Found in Sample: [S1] F1: Sample, A, 6, 1	Found in Sample: [S2] F2: Sample, A, 4, 2	Found in Sample: [S3] F3: Sample, A, 2, 3	Found in Sample: [S4] F4: Sample, M, 3, 3	Found in Sample: [S5] F5: Sample, M, 2, 2	Found in Sample: [S6] F6: Sample, M, 1, 1	Confidence (by Search Engine): Sequest HT
	TRUE	High	[K].NDIVAAAVLSGNR.[N]		0.0337018	0.000337477	1	1	1	B4EFA6	B4EFA6 [526-538]		0	1299.7	FALSE	Burkholderia	0.96	0.990468	51.59	107.3	92.7	60.31	17.24	1.34027e+06	4.53229e+06	228746	1119059	509543	887412	2.22863e+06	4.53229e+06	1.37094e+06	1.92548e+06	1.64797e+06	2.32209e+06	1	1	1	1	1	1		Peak Found	Peak Found	Peak Found	Peak Found	Peak Found	High	High
	TRUE	High	[K].IEGETGEVYDWPK.[S]		6.99122e-05	0.000337477	1	1	5	B4EFA6	B4EFA6 [628-640]		0	1522.71	FALSE	Burkholderia	2.805	0.291843	98.36	124	76	11.55	81.82	43982.2	65002.3	13673.3	50449.2	7165.7		73134.2	65002.3	81948	86804.2	23175.4		1	1	1	1	1			High	High	High	High	Peak Found	Not Found	High
	TRUE	High	[R].IDTPIEVDYYK.[H]		0.0232709	0.000337477	1	1	2	B4EFA6	B4EFA6 [880-890]		0	1355.67	FALSE	Burkholderia	0.878	0.994428	2.66	80.8	119.2	31.09	31.57	135149	165026	51592.1	204750	57093.3	126714	224727	165026	309207	352298	184651	331572	1	1	1	1	1	1		Peak Found	Peak Found	Peak Found	High	Peak Found	High	High
	TRUE	High	[R].IVLESVLR.[N]		0.0074461	0.000337477	1	1	2	B4EFA6	B4EFA6 [44-51]		0	928.583	FALSE	Burkholderia	0.99	0.994428	27.96	105.6	94.4	23.71	31.05	288538	296976	73450.2	322863	92780	150323	479785	296976	440208	555526	300069	393351	1	1	1	1	1	1		Peak Found	High	Peak Found	Peak Found	High	Peak Found	High
	TRUE	High	[R].VDEIPFVVSR.[V]		0.0316228	0.000337477	1	1	1	B4EFA6	B4EFA6 [76-85]		0	1160.63	FALSE	Burkholderia	0.639	0.875775	34.02	78.7	121.3	33.86	14.38	26043.8	26573.3		32066.8	12864.1	19966.4	43305.9	26573.3		55174.9	41605.1	52246.3	1	1		1	1	1		Peak Found	Peak Found	Not Found	High	Peak Found	Peak Found	High
	TRUE	High	[K].WGMQAFDTFK.[V]	1xOxidation [M3]	0.00291549	0.000337477	1	1	4	B4EFA6	B4EFA6 [162-171]		0	1246.56	FALSE	Burkholderia	1.954	0.490652	36.71	129	71	20.23	9.08	46462.4	101899	19485.1	34737.7		20085.1	77258.3	101899	116780	59770.6		52556.7	1	1	1	1		1		High	High	Peak Found	High	Not Found	High	High
	TRUE	High	[K].STFTDLFSKPVAENGFAK.[K]		0.00215075	0.000337477	1	1	2	B4EFA6	B4EFA6 [392-409]		0	1958.99	FALSE	Burkholderia																										No Quan Values	Not Found	High	Not Found	Not Found	Not Found	Not Found	High
	TRUE	High	[R].SNLVGMGVLPLQFK.[G]	1xOxidation [M6]	0.00429843	0.000337477	1	1	6	B4EFA6	B4EFA6 [816-829]		0	1518.83	FALSE	Burkholderia	1.226	0.837299	9.4	114.4	85.6	34.26	40.57	148088	192662	62276.6	188966	48602.7	70440.1	246243	192662	373242	325139	157191	184321	1	1	1	1	1	1		High	Peak Found	High	High	High	High	High
	TRUE	High	[K].TVTLDLATVAPSLAGPK.[R]		0.00226507	0.000337477	1	1	3	B4EFA6	B4EFA6 [363-379]		0	1653.94	FALSE	Burkholderia	1.402	0.759986	15.98	112.9	87.1	10.95	56.94	81004.7	157310		141317	34702	33152.1	134696	157310		243153	112233	86749.1	1	1		1	1	1		Peak Found	High	Not Found	High	High	Peak Found	High
	TRUE	High	[K].TIDYFEGTGR.[T]		0.001055	0.000337477	1	1	6	B4EFA6	B4EFA6 [323-332]		0	1158.54	FALSE	Burkholderia	0.987	0.960805	17.94	84.5	115.5	32.99	29.69	84527.5	116150	36011.6	111682	36376.1	83475.5	140554	116150	215828	192163	117648	218431	1	1	1	1	1	1		Peak Found	High	High	High	High	Peak Found	High
	TRUE	High	[K].AGDIDYTK.[T]		0.00208224	0.000337477	1	1	7	B4EFA6	B4EFA6 [355-362]		0	882.42	FALSE	Burkholderia	0.499	0.751404	45.92	66.6	133.4	34.4	29.53	106311	293016	26777.2	244799	70175.8	135382	176775	293016	160483	421206	226963	354255	1	1	1	2	2	2		High	High	High	High	High	High	High
	TRUE	High	[K].AEDLNTQYTTSNGVDVK.[N]		0.00518511	0.000337477	1	1	5	B4EFA6	B4EFA6 [411-427]		0	1854.87	FALSE	Burkholderia	0.474	0.660108	75.3	83.6	116.4	55.6	12.97	19486.4		12411.6	44901.8	18402.4	26135.8	32402.3		74386.5	77259.1	59517.2	68389.6	1		1	1	1	1		High	High	Peak Found	High	High	High	High
	TRUE	High	[K].FVEFFGEGTK.[S]		0.00641794	0.000337477	1	1	4	B4EFA6	B4EFA6 [284-293]		0	1160.56	FALSE	Burkholderia	0.979	0.965275	21.15	84.9	115.1	29.02	33.47	99412.3	139809	40285.2	143290	37844.5	85657.7	165304	139809	241441	246548	122397	224141	1	1	1	1	1	1		High	High	Peak Found	High	Peak Found	High	High
	TRUE	High	[K].AVEAGLTVDPK.[I]		0.00146787	0.000337477	1	1	5	B4EFA6	B4EFA6 [458-468]		0	1099.6	FALSE	Burkholderia	0.665	0.910484	9.45	67.8	132.2	44.45	46.37		46935.5	15011.2	73616.5	21823.1	72727.5		46935.5	89966.2	126666	70580.3	190306		1	1	1	1	1		High	High	Peak Found	High	High	High	High
	TRUE	High	[K].KAEDLNTQYTTSNGVDVK.[N]		3.41617e-06	0.000337477	1	1	11	B4EFA6	B4EFA6 [410-427]		1	1982.97	FALSE	Burkholderia	0.665	0.952697	8.52	81.7	118.3	44.04	37.06	107899	71088	30569.1	150962	38652.3	103137	179415	71088	183210	259749	125009	269879	2	1	2	2	2	2		High	High	High	High	High	High	High
	TRUE	High	[K].KAVEAGLTVDPK.[I]		0.00112559	0.000337477	1	1	7	B4EFA6	B4EFA6 [457-468]		1	1227.69	FALSE	Burkholderia	0.824	0.994428	9.47	70.8	129.2	49.51	28.6	64700.1	137196	44413	175818	51500.8	95768.5	107584	137196	266180	302517	166564	250598	2	2	2	2	2	2		Peak Found	High	Peak Found	High	High	High	High
	TRUE	High	[R].ALGIFGDSVTTDHISPAGSIK.[E]		0.00307041	0.000337477	1	1	2	B4EFA6	B4EFA6 [670-690]		0	2086.08	FALSE	Burkholderia	100	3.74057e-17	0	116.7	83.3	49.15		73933.2	253904		73311.7			122937	253904		126142			2	2		2				Peak Found	High	Not Found	Peak Found	Not Found	Not Found	High
	TRUE	High	[K].ADFNSYGSR.[R]		0.00148701	0.000337477	1	1	8	B4EFA6	B4EFA6 [707-715]		0	1016.44	FALSE	Burkholderia	0.555	0.851129	13.75	69.5	130.5	42.38	15.34	86065.7	115933	42121.1	156181	64635.9	107762	143111	115933	252444	268729	209046	281980	1	1	1	1	1	1		High	High	High	High	High	High	High
	TRUE	High	[R].ATIGNMAPEYGATMGFFPVDEK.[T]	2xOxidation [M6; M14]	0.0562178	0.000940953	1	1	5	B4EFA6	B4EFA6 [301-322]		0	2378.07	FALSE	Burkholderia	1.161	0.91266	146.98	104.3	95.7	23.14	14.4	63175.3	75508.6		42866.8		34577.9	105049	75508.6		73757.7		90480.2	1	1		1		1		High	High	Not Found	High	Not Found	High	High
	TRUE	High	[K].TGLLPYLSK.[L]		0.0390029	0.000940953	1	1	5	B4EFA6	B4EFA6 [487-495]		0	991.582	FALSE	Burkholderia	0.567	0.860299	9.92	81.2	118.8	44.75	16.17	81138.8	91928	37329.2	114811	53466.1	90903.1	134919	91928	223724	197546	172920	237867	1	1	1	1	1	1		High	High	Peak Found	High	High	High	High
	TRUE	High	[K].TSLAPGSR.[I]		0.0400043	0.000940953	1	1	5	B4EFA6	B4EFA6 [471-478]		0	788.426	FALSE	Burkholderia	0.383	0.489608	8.33	51.3	148.7	16.05	15.44	14354.5	19002.1		35922.7	14481.3	23821.6	23868.9	19002.1		61809.4	46835.6	62334	1	1		1	1	1		High	High	Not Found	High	High	High	High
	TRUE	High	[K].GTQLLGVK.[A]		0.0459738	0.000940953	1	1	6	B4EFA6	B4EFA6 [796-803]		0	815.499	FALSE	Burkholderia	0.625	0.902496	8.42	80.4	119.6	37.47	31.45	117942	107214	40156.4	169473	53010.6	126658	196116	107214	240669	291600	171447	331426	1	1	1	1	1	1		Peak Found	High	High	High	High	High	High
	TRUE	High	[K].RVDEIPFVVSR.[V]		0.0437094	0.000940953	1	1	3	B4EFA6	B4EFA6 [75-85]		1	1316.73	FALSE	Burkholderia	1.235	0.851636	21.48	110.5	89.5	10.98	66.76	123925	226993	30371.3	100170	8692.23	63762.4	206065	226993	182024	172355	28112.4	166847	2	2	2	2	1	2		Peak Found	High	Peak Found	High	Peak Found	Peak Found	High
	TRUE	High	[R].DLMTEPVGK.[G]	1xOxidation [M3]	0.0385114	0.000940953	1	1	8	B4EFA6	B4EFA6 [571-579]		0	1005.49	FALSE	Burkholderia	0.591	0.866893	56.73	73.1	126.9	38.08	28.81	105063	144081	48511.2	176392	75326	163214	174700	144081	290742	303504	243620	427084	1	1	1	1	1	1		High	High	High	High	High	High	High
	TRUE	High	[K].DALDLNMK.[L]	1xOxidation [M7]	0.105961	0.0071501	1	1	3	B4EFA6	B4EFA6 [140-147]		0	935.45	FALSE	Burkholderia	0.399	0.534801	14.2	53.2	146.8	54.53	33.59	26274.4	19372.3		46614.6	15021.7	37861.8	43689.4	19372.3		80206.2	48583.4	99073.1	1	1		1	1	1		High	Peak Found	Not Found	Peak Found	High	High	High
TRUE	High	Master Protein	B4EN81	Putative oxidoreductase OS=Burkholderia cenocepacia (strain ATCC BAA-245 / DSM 16553 / LMG 16656 / NCTC 13227 / J2315 / CF5610) OX=216591 GN=BCAM2038 PE=4 SV=1	0	FALSE	Burkholderia	99.476	30	19	65	19	736	77.4	8.87	97.54	19	0	3.244	1.7	0.0859701	20.94	1.48	2.63	1.7	148.7	51.3	1.86256e+06	7.81375e+06	462674	591119	330463	517531	3.09709e+06	7.81375e+06	2.77294e+06	1.01709e+06	1.06879e+06	1.35423e+06	17	18	15	12	13	12	High	High	High	High
	Checked	Confidence	Annotated Sequence	Modifications	Qvality PEP	Qvality q-value	# Protein Groups	# Proteins	# PSMs	Master Protein Accessions	Positions in Master Proteins	Modifications in Master Proteins	# Missed Cleavages	Theo. MH+ [Da]	Contaminant	Marked as	Abundance Ratio: (A) / (M)	Abundance Ratio Adj. P-Value: (A) / (M)	Abundance Ratio Variability [%]: (A) / (M)	Abundances (Grouped): A	Abundances (Grouped): M	Abundances (Grouped) CV [%]: A	Abundances (Grouped) CV [%]: M	Abundance: F1: Sample, A, 6, 1	Abundance: F2: Sample, A, 4, 2	Abundance: F3: Sample, A, 2, 3	Abundance: F4: Sample, M, 3, 3	Abundance: F5: Sample, M, 2, 2	Abundance: F6: Sample, M, 1, 1	Abundances (Normalized): F1: Sample, A, 6, 1	Abundances (Normalized): F2: Sample, A, 4, 2	Abundances (Normalized): F3: Sample, A, 2, 3	Abundances (Normalized): F4: Sample, M, 3, 3	Abundances (Normalized): F5: Sample, M, 2, 2	Abundances (Normalized): F6: Sample, M, 1, 1	Abundances Count: F1: Sample, A, 6, 1	Abundances Count: F2: Sample, A, 4, 2	Abundances Count: F3: Sample, A, 2, 3	Abundances Count: F4: Sample, M, 3, 3	Abundances Count: F5: Sample, M, 2, 2	Abundances Count: F6: Sample, M, 1, 1	Quan Info	Found in Sample: [S1] F1: Sample, A, 6, 1	Found in Sample: [S2] F2: Sample, A, 4, 2	Found in Sample: [S3] F3: Sample, A, 2, 3	Found in Sample: [S4] F4: Sample, M, 3, 3	Found in Sample: [S5] F5: Sample, M, 2, 2	Found in Sample: [S6] F6: Sample, M, 1, 1	Confidence (by Search Engine): Sequest HT
	TRUE	High	[R].NFDGYHVLR.[M]		0.0116227	0.000337477	1	1	1	B4EN81	B4EN81 [670-678]		0	1120.55	FALSE	Burkholderia	100	3.74057e-17	0	200		85.3		23837.6	160145					39637.5	160145					1	1						Peak Found	High	Not Found	Not Found	Not Found	Not Found	High
	TRUE	High	[K].IHTLYAGGSFGR.[R]		0.000768124	0.000337477	1	1	2	B4EN81	B4EN81 [396-407]		0	1278.66	FALSE	Burkholderia	100	3.74057e-17	0	200		81.07		34802.4	213356					57870	213356					2	2						Peak Found	High	Not Found	Not Found	Not Found	Not Found	High
	TRUE	High	[K].LDAGLTADGK.[L]		0.00024093	0.000337477	1	1	6	B4EN81	B4EN81 [456-465]		0	960.5	FALSE	Burkholderia	3.392	0.136226	27.03	155.7	44.3	45.91	19.6	136661	430704	31640.7	32495.2	20019.4	31313.9	227242	430704	189632	55912.1	64746.9	81939.2	1	1	1	1	1	1		High	High	High	High	Peak Found	High	High
	TRUE	High	[K].ISATYEFPYLAHAPMEPLDAVVK.[L]	1xOxidation [M15]	0.0244939	0.000337477	1	1	1	B4EN81	B4EN81 [339-361]		0	2578.29	FALSE	Burkholderia																										No Quan Values	Not Found	High	Not Found	Not Found	Not Found	Not Found	High
	TRUE	High	[K].VPAGELTTANGVVTHAK.[S]		1.78733e-06	0.000337477	1	1	5	B4EN81	B4EN81 [156-172]		0	1664.9	FALSE	Burkholderia	4.356	0.0573735	86.58	172.3	27.7	66.36	27.95	130589	334118	10536.9	20251.6	9066.66	19050.3	217145	334118	63150.9	34845.4	29323.4	49848.9	2	2	1	1	1	1		High	High	High	Peak Found	Peak Found	Peak Found	High
	TRUE	High	[K].TAAYGTLVADASK.[L]		1.22396e-05	0.000337477	1	1	6	B4EN81	B4EN81 [176-188]		0	1267.65	FALSE	Burkholderia	4.474	0.0455567	3.76	163.5	36.5	16.88	25.02	178159	365969	44051.4	29340.2	25949.2	25303.4	296245	365969	264013	50483.4	83925.1	66211.5	1	1	1	1	1	1		High	High	High	High	High	Peak Found	High
	TRUE	High	[K].SYVAQVAEVSVDADGK.[V]		0.0117735	0.000337477	1	1	2	B4EN81	B4EN81 [603-618]		0	1637.8	FALSE	Burkholderia	7.226	0.00732066	75.63	172.9	27.1	27.07	17.65	177944	323941	31081.7	30584.1		15648.7	295889	323941	186282	52623.8		40947.9	2	2	1	1		1		Peak Found	High	High	Peak Found	Not Found	Peak Found	High
	TRUE	High	[K].DGDADAAIAGAAR.[K]		8.32746e-05	0.000337477	1	1	5	B4EN81	B4EN81 [325-337]		0	1173.55	FALSE	Burkholderia	100	3.74057e-17	0	143.9	56.1	36.38		23779.5	77633.5	7992.62		5778.53		39540.9	77633.5	47902.1		18688.9		1	1	1		1			High	High	High	Not Found	Peak Found	Not Found	High
	TRUE	High	[K].AGWDPAKPLPK.[G]		0.0105512	0.000337477	1	1	1	B4EN81	B4EN81 [579-589]		0	1179.65	FALSE	Burkholderia	100	3.74057e-17	0	200					230724						230724						1						Not Found	High	Not Found	Not Found	Not Found	Not Found	High
	TRUE	High	[R].AVLELAAQK.[A]		0.000386592	0.000337477	1	1	4	B4EN81	B4EN81 [570-578]		0	942.562	FALSE	Burkholderia	100	3.74057e-17	0	159.3	40.7	56.88		77178.2	465024	49155.1		23262.5		128333	465024	294601		75235.5		1	1	1		1			Peak Found	High	High	Not Found	Peak Found	Not Found	High
	TRUE	High	[R].HYVLPFDSADSAK.[A]		0.00578744	0.000337477	1	1	3	B4EN81	B4EN81 [723-735]		0	1449.7	FALSE	Burkholderia	3.051	0.223689	70.6	149.8	50.2	75.97	19.92	46681.7	303711	17600.4	20095	10929.1	18562.4	77623	303711	105484	34576	35347.1	48572.2	1	2	1	1	1	1		Peak Found	High	Peak Found	Peak Found	Peak Found	Peak Found	High
	TRUE	High	[R].KDGDADAAIAGAAR.[K]		2.33938e-05	0.000337477	1	1	8	B4EN81	B4EN81 [324-337]		1	1301.64	FALSE	Burkholderia	3.102	0.148285	62	146.9	53.1	63.83	37.75	77627.5	320405	17537.9	19690.3	14426.7	27327.7	129080	320405	105110	33879.6	46658.9	71508.5	2	2	1	1	2	2		High	High	High	Peak Found	High	High	High
	TRUE	High	[R].GIAVAEAFK.[S]		0.00311041	0.000337477	1	1	3	B4EN81	B4EN81 [594-602]		0	905.509	FALSE	Burkholderia	3.823	0.0867104	33.74	163.7	36.3	35.08	32.18	194475	466310	38309.8	34906.9	22144.9	41852.1	323376	466310	229602	60061.7	71621.2	109515	1	1	1	1	1	1		Peak Found	High	High	Peak Found	High	Peak Found	High
	TRUE	High	[R].GSDELMR.[E]	1xOxidation [M6]	0.0370729	0.000337477	1	1	2	B4EN81	B4EN81 [303-309]		0	823.361	FALSE	Burkholderia	2.927	0.222219	45.82	146	54	52.08	5.94	19543.4	65361.7	4214.71	7259.69	3715.36	4243.44	32497.1	65361.7	25260	12491.2	12016.2	11103.8	1	1	1	1	1	1		High	High	Peak Found	Peak Found	Peak Found	Peak Found	High
	TRUE	High	[R].AMLVSAAAAR.[W]	1xOxidation [M2]	0.000510759	0.000337477	1	1	7	B4EN81	B4EN81 [144-153]		0	976.524	FALSE	Burkholderia	1.188	0.967149	54.09	108.6	91.4	101.61	19.07	289471	2.9843e+06	109832	322026	133722	243781	481337	2.9843e+06	658254	554086	432484	637903	1	2	2	2	2	2		High	High	High	High	Peak Found	High	High
	TRUE	High	[K].ALGADGKPVK.[L]		0.0558668	0.000940953	1	1	1	B4EN81	B4EN81 [425-434]		0	955.557	FALSE	Burkholderia	2.6	0.291929	6.75	135	65	17.86	33.08	14752.4	25805.2	5635.06	7221.57	5600.89	3606.2	24530.5	25805.2	33772.5	12425.6	18114.4	9436.37	1	1	1	1	1	1		High	Peak Found	Peak Found	Peak Found	Peak Found	Peak Found	High
	TRUE	High	[R].ITPDGAVTVIAK.[H]		0.048657	0.000940953	1	1	2	B4EN81	B4EN81 [61-72]		0	1184.69	FALSE	Burkholderia	4.254	0.143523	20.92	157.2	42.8	25.76	31.49	322009	708144	70732	57911.8	45102.3	73130.4	535441	708144	423917	99644.5	145870	191361	1	1	1	1	1	1		High	High	Peak Found	Peak Found	Peak Found	Peak Found	High
	TRUE	High	[K].TAGLKPEQVK.[I]		0.0569261	0.000940953	1	1	3	B4EN81	B4EN81 [386-395]		0	1070.62	FALSE	Burkholderia	3.027	0.201862	63.45	138.8	61.2	26.45	38.51	37361	105202	13166.5	9336.69	10745.5	13711.4	62124.5	105202	78910.4	16064.9	34753.3	35878.5	1	1	1	1	1	1		Peak Found	High	Peak Found	Peak Found	High	Peak Found	High
	TRUE	High	[K].SNGTAHFTLDTTFPGMR.[V]	1xOxidation [M16]	0.0677822	0.00154699	1	1	3	B4EN81	B4EN81 [219-235]		0	1868.86	FALSE	Burkholderia	100	3.74057e-17	0	200		58.58		77687.3	232895	11186.6				129180	232895	67044.8				2	2	1					High	High	Peak Found	Not Found	Not Found	Not Found	High
TRUE	High	Master Protein	B4E9M5	Extracellular solute-binding protein OS=Burkholderia cenocepacia (strain ATCC BAA-245 / DSM 16553 / LMG 16656 / NCTC 13227 / J2315 / CF5610) OX=216591 GN=BCAL0675 PE=4 SV=1	0	FALSE	Burkholderia	99.475	38	16	120	16	531	57.4	8.57	204.77	16	0	1.132	0.18	0.858811	15.8	0.18	1.91	0.02	130.6	69.4	1.60501e+07	3.35777e+07	2.15626e+06	8.24465e+06	2.84166e+06	9.23808e+06	2.66884e+07	3.35777e+07	1.29231e+07	1.41859e+07	9.1905e+06	2.41733e+07	16	16	14	15	15	15	High	High	High	High
	Checked	Confidence	Annotated Sequence	Modifications	Qvality PEP	Qvality q-value	# Protein Groups	# Proteins	# PSMs	Master Protein Accessions	Positions in Master Proteins	Modifications in Master Proteins	# Missed Cleavages	Theo. MH+ [Da]	Contaminant	Marked as	Abundance Ratio: (A) / (M)	Abundance Ratio Adj. P-Value: (A) / (M)	Abundance Ratio Variability [%]: (A) / (M)	Abundances (Grouped): A	Abundances (Grouped): M	Abundances (Grouped) CV [%]: A	Abundances (Grouped) CV [%]: M	Abundance: F1: Sample, A, 6, 1	Abundance: F2: Sample, A, 4, 2	Abundance: F3: Sample, A, 2, 3	Abundance: F4: Sample, M, 3, 3	Abundance: F5: Sample, M, 2, 2	Abundance: F6: Sample, M, 1, 1	Abundances (Normalized): F1: Sample, A, 6, 1	Abundances (Normalized): F2: Sample, A, 4, 2	Abundances (Normalized): F3: Sample, A, 2, 3	Abundances (Normalized): F4: Sample, M, 3, 3	Abundances (Normalized): F5: Sample, M, 2, 2	Abundances (Normalized): F6: Sample, M, 1, 1	Abundances Count: F1: Sample, A, 6, 1	Abundances Count: F2: Sample, A, 4, 2	Abundances Count: F3: Sample, A, 2, 3	Abundances Count: F4: Sample, M, 3, 3	Abundances Count: F5: Sample, M, 2, 2	Abundances Count: F6: Sample, M, 1, 1	Quan Info	Found in Sample: [S1] F1: Sample, A, 6, 1	Found in Sample: [S2] F2: Sample, A, 4, 2	Found in Sample: [S3] F3: Sample, A, 2, 3	Found in Sample: [S4] F4: Sample, M, 3, 3	Found in Sample: [S5] F5: Sample, M, 2, 2	Found in Sample: [S6] F6: Sample, M, 1, 1	Confidence (by Search Engine): Sequest HT
	TRUE	High	[K].LYESAQK.[I]		0.0281927	0.000337477	1	1	2	B4E9M5	B4E9M5 [482-488]		0	838.431	FALSE	Burkholderia	1.032	0.952697	49.52	102.1	97.9	42.5	31.73	132526	394364	30466.3	102797	65374.8	122490	220365	394364	182593	176874	211435	320521	1	1	1	1	1	1		High	Peak Found	Peak Found	High	Peak Found	Peak Found	High
	TRUE	High	[R].MLDDANPWHK.[V]	1xOxidation [M1]	0.000857529	0.000337477	1	1	8	B4E9M5	B4E9M5 [120-129]		0	1242.56	FALSE	Burkholderia	1.613	0.771094	44.25	134.1	65.9	81.56	36.6	234481	1.27751e+06	51562.2	111330	58878.5	131653	389899	1.27751e+06	309027	191557	190425	344496	2	2	2	2	2	2		High	High	Peak Found	High	Peak Found	High	High
	TRUE	High	[R].QNFTTVAVQ.[-]		0.00892169	0.000337477	1	1	4	B4E9M5	B4E9M5 [523-531]		0	1007.52	FALSE	Burkholderia	1.174	0.967149	67.44	113.9	86.1	13.17	56.82	419295	804122	103238	306403	145612	469135	697210	804122	618736	527204	470940	1.22759e+06	1	1	1	1	1	1		High	High	Peak Found	Peak Found	High	Peak Found	High
	TRUE	High	[K].QADLNAKPVGTGPFVLK.[S]		0.00195171	0.000337477	1	1	7	B4E9M5	B4E9M5 [196-212]		0	1754.98	FALSE	Burkholderia	1.177	0.967149	44.77	128.1	71.9	44.04	46.36	920883	1.8872e+06	117895	499955	149781	497307	1.53126e+06	1.8872e+06	706577	860235	484424	1.3013e+06	2	2	2	2	2	2		Peak Found	High	Peak Found	High	High	High	High
	TRUE	High	[R].LIYAITPDPSVR.[L]		0.0276577	0.000337477	1	1	7	B4E9M5	B4E9M5 [238-249]		0	1344.75	FALSE	Burkholderia	1.023	0.997516	4.71	124.7	75.3	38.3	48.23	1.79775e+06	4037111	298391	1.04933e+06	331078	1.11669e+06	2.98932e+06	4037111	1.78834e+06	1.80551e+06	1.07078e+06	2.92205e+06	1	1	1	1	1	1		High	High	Peak Found	High	Peak Found	Peak Found	High
	TRUE	High	[K].VIEWGELIK.[Q]		0.0111817	0.000337477	1	1	6	B4E9M5	B4E9M5 [407-415]		0	1086.62	FALSE	Burkholderia	3.02	0.354775	82.26	150.2	49.8	52.92	36.86	482954	1.21699e+06	62207.9	161176	39860	101625	803063	1.21699e+06	372830	277324	128915	265923	1	1	1	1	1	1		High	High	Peak Found	High	Peak Found	High	High
	TRUE	High	[K].VGAELLQADLAK.[I]		9.56886e-06	0.000337477	1	1	12	B4E9M5	B4E9M5 [387-398]		0	1227.69	FALSE	Burkholderia	1.115	0.977223	35.28	129.8	70.2	40.23	43.83	3708806	6.75883e+06	473512	1940487	720147	2.11305e+06	6.16706e+06	6.75883e+06	2.83789e+06	3.33885e+06	2.3291e+06	5.52923e+06	1	1	1	1	1	1		High	High	High	High	Peak Found	High	High
	TRUE	High	[R].YDANPTYWGPKPK.[V]		0.00135813	0.000337477	1	1	4	B4E9M5	B4E9M5 [222-234]		0	1536.75	FALSE	Burkholderia	2.407	0.35518	77.2	140.9	59.1	79.66	45.36	131732	780844	36753.6	53183	28581.4	72557.7	219046	780844	220275	91507.9	92438.1	189862	2	2	2	2	2	2		Peak Found	High	Peak Found	Peak Found	High	Peak Found	High
	TRUE	High	[K].VVQTPAFMTAFVALNTQK.[K]	1xOxidation [M8]	2.5781e-05	0.000337477	1	1	14	B4E9M5	B4E9M5 [280-297]		0	1982.04	FALSE	Burkholderia	1.654	0.798059	147.36	139.6	60.4	9.37	72.95	594334	865428		232811	24360	228342	988267	865428		400581	78785.3	597503	3	4		3	1	4		High	High	Not Found	High	Peak Found	High	High
	TRUE	High	[K].VVFDNTATAANNPYPPNTWSYAK.[D]		0.00382596	0.000337477	1	1	1	B4E9M5	B4E9M5 [321-343]		0	2541.2	FALSE	Burkholderia	100	3.74057e-17	0	200		57.84		41776.9	165611					69467.2	165611					1	1						Peak Found	High	Not Found	Not Found	Not Found	Not Found	High
	TRUE	High	[K].SGINFAR.[F]		0.010349	0.000337477	1	1	6	B4E9M5	B4E9M5 [451-457]		0	764.405	FALSE	Burkholderia	0.737	0.908283	6.7	121.1	78.9	42.97	61.95	835332	1729869	111398	526167	186081	752320	1.389e+06	1729869	667640	905336	601824	1.9686e+06	1	1	1	1	1	1		High	High	Peak Found	High	High	High	High
	TRUE	High	[K].VAGASGFPHAQSMGLVK.[L]	1xOxidation [M13]	5.68233e-05	0.000337477	1	1	7	B4E9M5	B4E9M5 [130-146]		0	1672.85	FALSE	Burkholderia	0.93	0.983405	20.84	126.7	73.3	38.04	56.36	1.62495e+06	2.83001e+06	212783	908668	284545	1.10993e+06	2.70198e+06	2.83001e+06	1.27527e+06	1.56348e+06	920277	2.90436e+06	2	2	2	2	2	2		High	High	Peak Found	High	High	High	High
	TRUE	High	[R].TNVSGYHVSPFGR.[Q]		3.85236e-05	0.000337477	1	1	12	B4E9M5	B4E9M5 [510-522]		0	1420.7	FALSE	Burkholderia	1.353	0.918317	26.63	145.8	54.2	54.59	64.44	905409	2.18706e+06	103680	325413	88658.9	425322	1.50553e+06	2.18706e+06	621386	559914	286741	1.11294e+06	2	2	2	2	2	2		High	High	High	High	Peak Found	High	High
	TRUE	High	[K].DIAPYPHDPAK.[A]		0.000570213	0.000337477	1	1	13	B4E9M5	B4E9M5 [344-354]		0	1223.61	FALSE	Burkholderia	0.994	0.997516	6.9	125.1	74.9	43.86	40.92	814256	1.96521e+06	128425	470814	194259	520370	1.35396e+06	1.96521e+06	769686	810095	628272	1.36165e+06	1	1	1	1	1	1		High	High	High	High	High	High	High
	TRUE	High	[R].EALNLAFDR.[A]		0.00933401	0.000337477	1	1	9	B4E9M5	B4E9M5 [307-315]		0	1048.54	FALSE	Burkholderia	1.16	0.967149	49.41	128.4	71.6	40.73	44.33	2422116	4072559	289821	1.30487e+06	427736	1.32646e+06	4.02753e+06	4072559	1.73698e+06	2.24519e+06	1.38339e+06	3.47095e+06	1	1	1	1	1	1		High	High	High	High	High	Peak Found	High
	TRUE	High	[R].ALDADDVVFTFTR.[M]		6.23993e-06	0.000337477	1	1	8	B4E9M5	B4E9M5 [107-119]		0	1469.73	FALSE	Burkholderia	2.492	0.494641	35.97	158.2	41.8	53.14	37.34	983547	2.60503e+06	136128	251236	96704.9	250824	1.63546e+06	2.60503e+06	815853	432284	312763	656332	2	2	1	1	1	1		High	High	High	High	Peak Found	Peak Found	High
TRUE	High	Master Protein	B4E8I7	Putative periplasmic dipeptide transport protein OS=Burkholderia cenocepacia (strain ATCC BAA-245 / DSM 16553 / LMG 16656 / NCTC 13227 / J2315 / CF5610) OX=216591 GN=dppA PE=3 SV=1	0	FALSE	Burkholderia	98.792	35	17	108	17	542	60.3	8.68	179.2	17	0	0.957	-0.06	0.93536	34.43	-0.06	1.11	-0.37	126.5	73.5	6.48215e+06	1.51064e+07	744659	3.64036e+06	1.2524e+06	3.40429e+06	1.07786e+07	1.51064e+07	4.46296e+06	6.26369e+06	4.05053e+06	8.90803e+06	16	17	11	14	11	15	High	High	High	High
	Checked	Confidence	Annotated Sequence	Modifications	Qvality PEP	Qvality q-value	# Protein Groups	# Proteins	# PSMs	Master Protein Accessions	Positions in Master Proteins	Modifications in Master Proteins	# Missed Cleavages	Theo. MH+ [Da]	Contaminant	Marked as	Abundance Ratio: (A) / (M)	Abundance Ratio Adj. P-Value: (A) / (M)	Abundance Ratio Variability [%]: (A) / (M)	Abundances (Grouped): A	Abundances (Grouped): M	Abundances (Grouped) CV [%]: A	Abundances (Grouped) CV [%]: M	Abundance: F1: Sample, A, 6, 1	Abundance: F2: Sample, A, 4, 2	Abundance: F3: Sample, A, 2, 3	Abundance: F4: Sample, M, 3, 3	Abundance: F5: Sample, M, 2, 2	Abundance: F6: Sample, M, 1, 1	Abundances (Normalized): F1: Sample, A, 6, 1	Abundances (Normalized): F2: Sample, A, 4, 2	Abundances (Normalized): F3: Sample, A, 2, 3	Abundances (Normalized): F4: Sample, M, 3, 3	Abundances (Normalized): F5: Sample, M, 2, 2	Abundances (Normalized): F6: Sample, M, 1, 1	Abundances Count: F1: Sample, A, 6, 1	Abundances Count: F2: Sample, A, 4, 2	Abundances Count: F3: Sample, A, 2, 3	Abundances Count: F4: Sample, M, 3, 3	Abundances Count: F5: Sample, M, 2, 2	Abundances Count: F6: Sample, M, 1, 1	Quan Info	Found in Sample: [S1] F1: Sample, A, 6, 1	Found in Sample: [S2] F2: Sample, A, 4, 2	Found in Sample: [S3] F3: Sample, A, 2, 3	Found in Sample: [S4] F4: Sample, M, 3, 3	Found in Sample: [S5] F5: Sample, M, 2, 2	Found in Sample: [S6] F6: Sample, M, 1, 1	Confidence (by Search Engine): Sequest HT
	TRUE	High	[K].MAAYDTAK.[A]	1xOxidation [M1]	0.00243223	0.000337477	1	1	6	B4E8I7	B4E8I7 [359-366]		0	886.397	FALSE	Burkholderia	0.641	0.912834	1.85	95	105	39.91	23.17	141788	350258	25735.2	141584	80555.2	140556	235766	350258	154238	243614	260532	367795	1	1	1	1	1	2		Peak Found	High	High	High	High	High	High
	TRUE	High	[K].IVTYEWGEYIK.[R]		0.00106186	0.000337477	1	1	2	B4E8I7	B4E8I7 [417-427]		0	1400.71	FALSE	Burkholderia	1.507	0.715047	147.28	145.6	54.4	26.57	51.92	73211.4	178069		21727.7		30863.3	121737	178069		37385.3		80760	1	1		1		1		High	High	Not Found	Peak Found	Not Found	Peak Found	High
	TRUE	High	[R].MLDPNNAFR.[K]	1xOxidation [M1]	0.00321269	0.000337477	1	1	7	B4E8I7	B4E8I7 [132-140]		0	1093.51	FALSE	Burkholderia	0.957	0.990468	33.34	125.7	74.3	38.74	42.34	936068	1.62088e+06	119958	535030	231668	621823	1.55651e+06	1.62088e+06	718941	920586	749261	1.62712e+06	1	1	1	1	1	1		High	High	Peak Found	Peak Found	Peak Found	High	High
	TRUE	High	[R].QALDMAINK.[K]	1xOxidation [M5]	0.00229458	0.000337477	1	1	6	B4E8I7	B4E8I7 [319-327]		0	1019.52	FALSE	Burkholderia	0.688	0.951767	41.1	92.7	107.3	71.26	19.93	151664	620131	26220.3	169553	76526	140083	252190	620131	157146	291737	247501	366556	2	2	2	2	2	2		High	High	Peak Found	High	Peak Found	Peak Found	High
	TRUE	High	[R].LMAEMIQADWAK.[I]	2xOxidation [M2; M5]	0.000129365	0.000337477	1	1	20	B4E8I7	B4E8I7 [399-410]		0	1438.67	FALSE	Burkholderia	0.776	0.930324	31.55	100.8	99.2	16.02	32.51	542447	940654	115055	516224	243077	538505	901988	940654	689559	888228	786162	1.40911e+06	2	1	2	3	3	3		High	High	High	High	High	High	High
	TRUE	High	[K].LIFSITPDPGVR.[V]		0.000729338	0.000337477	1	1	9	B4E8I7	B4E8I7 [250-261]		0	1314.74	FALSE	Burkholderia	2.227	0.589885	104.15	138	62	53.07	32.69	2.35622e+06	3.87847e+06	192827	1.01351e+06	283628	672233	3.91796e+06	3.87847e+06	1.15567e+06	1.74386e+06	917310	1.75904e+06	1	1	1	1	1	1		High	High	High	High	High	High	High
	TRUE	High	[K].VEKVDPYTVK.[F]		0.0053902	0.000337477	1	1	10	B4E8I7	B4E8I7 [162-171]		1	1177.65	FALSE	Burkholderia	0.724	0.946132	78.39	89	111	13.12	50.6	156748	304767	39310.7	189090	59852.9	210283	260642	304767	235600	325352	193577	550248	2	2	2	2	2	2		High	High	High	High	High	High	High
	TRUE	High	[K].WDVSSDGK.[V]		0.00927396	0.000337477	1	1	2	B4E8I7	B4E8I7 [89-96]		0	893.4	FALSE	Burkholderia	1.472	0.763325	39.23	119.1	80.9	54.19	6.3	199236	658656	39447.7	126960	76125.3	86031.8	331292	658656	236421	218451	246205	225120	1	1	1	1	1	1		Peak Found	High	Peak Found	Peak Found	Peak Found	High	High
	TRUE	High	[K].VYTFHLR.[H]		0.0140101	0.000337477	1	1	4	B4E8I7	B4E8I7 [97-103]		0	935.51	FALSE	Burkholderia	3.075	0.197799	24.82	165.6	34.4	81.05	59.6	168453	629178	15837.7	21545.8		34808.4	280106	629178	94919.8	37072.3		91083.4	1	1	1	1		1		High	High	Peak Found	High	Not Found	Peak Found	High
	TRUE	High	[R].EFNADDVVFSFQR.[M]		2.2502e-05	0.000337477	1	1	6	B4E8I7	B4E8I7 [119-131]		0	1573.73	FALSE	Burkholderia	1.684	0.79178	147.38	149.1	50.9	39.96	36.34	370426	1.1012e+06		125678		139797	615950	1.1012e+06		216245		365807	1	1		1		1		High	High	Not Found	High	Not Found	High	High
	TRUE	High	[R].FDGNPDYWK.[K]		0.00233958	0.000337477	1	1	10	B4E8I7	B4E8I7 [233-241]		0	1141.49	FALSE	Burkholderia	2.001	0.489799	35.88	143.5	56.5	64.59	17.5	148047	530280	24555.3	56382	27349.5	47007.2	246175	530280	147167	97012.3	88453.8	123004	1	1	1	1	1	1		High	High	High	High	High	High	High
	TRUE	High	[K].FHTTDFFKPTR.[E]		0.0106882	0.000337477	1	1	2	B4E8I7	B4E8I7 [108-118]		0	1396.7	FALSE	Burkholderia	100	3.74057e-17	0	200		93.48		53971.4	439678					89744.4	439678					2	2						Peak Found	High	Not Found	Not Found	Not Found	Not Found	High
	TRUE	High	[K].AYPVSFPYFTDMGLDK.[L]	1xOxidation [M12]	1.36645e-05	0.000337477	1	1	3	B4E8I7	B4E8I7 [142-157]		0	1866.86	FALSE	Burkholderia	9.742	0.00178919	753.72	124.4	75.6	70.73		81146.8	404933				54334.9	134932	404933				142178	1	1				1		High	High	Not Found	Not Found	Not Found	High	High
	TRUE	High	[K].AILESVYQGAGQAASAPMPPTQWSYDK.[N]	1xOxidation [M18]	0.036143	0.000337477	1	1	1	B4E8I7	B4E8I7 [329-355]		0	2882.37	FALSE	Burkholderia	100	3.74057e-17	0	200					102080						102080						1						Not Found	High	Not Found	Not Found	Not Found	Not Found	High
	TRUE	High	[R].AADINQKPVGTGPFIFR.[S]		1.15312e-09	0.000337477	1	1	11	B4E8I7	B4E8I7 [207-223]		0	1830.99	FALSE	Burkholderia	2.003	0.666535	85.07	135.7	64.3	69.08	48.68	905876	2.90322e+06	101756	415223	77769.7	287417	1.5063e+06	2.90322e+06	609855	714442	251523	752086	2	2	2	2	2	2		High	High	High	High	Peak Found	High	High
	TRUE	High	[R].GGTKVEPGLAEK.[W]		0.031422	0.000337477	1	1	5	B4E8I7	B4E8I7 [77-88]		1	1185.65	FALSE	Burkholderia	0.118	0.00800558	114.48	39.3	160.7	17.5	78.8	20155.9	26134.9		70388.3	15571.2	108308	33515.6	26134.9		121112	50360.4	283411	1	1		2	2	2		Peak Found	High	Not Found	High	Peak Found	High	High
	TRUE	High	[R].QALDMAINKK.[A]	1xOxidation [M5]	0.0459738	0.000940953	1	1	4	B4E8I7	B4E8I7 [319-328]		1	1147.61	FALSE	Burkholderia	0.645	0.87813	88.85	83.7	116.3	25.16	54.33	176687	417806	43956.7	237467	80280.4	292243	293798	417806	263445	408592	259643	764714	2	2	2	2	2	2		Peak Found	High	Peak Found	High	Peak Found	High	High
TRUE	High	Master Protein	B4E9K1	Putative esterase OS=Burkholderia cenocepacia (strain ATCC BAA-245 / DSM 16553 / LMG 16656 / NCTC 13227 / J2315 / CF5610) OX=216591 GN=BCAL2802 PE=4 SV=1	0	FALSE	Burkholderia	97.228	48	16	94	16	398	41.9	5.72	161.75	16	0	2.299	1.2	0.264387	72.35	1.2	1.9	0.24	132.3	67.7	5.91197e+06	1.84505e+07	1.96205e+06	3.49574e+06	1.96574e+06	1.80563e+06	9.83051e+06	1.84505e+07	1.17591e+07	6.01486e+06	6.35762e+06	4.7248e+06	14	17	13	13	13	13	High	High	High	High
	Checked	Confidence	Annotated Sequence	Modifications	Qvality PEP	Qvality q-value	# Protein Groups	# Proteins	# PSMs	Master Protein Accessions	Positions in Master Proteins	Modifications in Master Proteins	# Missed Cleavages	Theo. MH+ [Da]	Contaminant	Marked as	Abundance Ratio: (A) / (M)	Abundance Ratio Adj. P-Value: (A) / (M)	Abundance Ratio Variability [%]: (A) / (M)	Abundances (Grouped): A	Abundances (Grouped): M	Abundances (Grouped) CV [%]: A	Abundances (Grouped) CV [%]: M	Abundance: F1: Sample, A, 6, 1	Abundance: F2: Sample, A, 4, 2	Abundance: F3: Sample, A, 2, 3	Abundance: F4: Sample, M, 3, 3	Abundance: F5: Sample, M, 2, 2	Abundance: F6: Sample, M, 1, 1	Abundances (Normalized): F1: Sample, A, 6, 1	Abundances (Normalized): F2: Sample, A, 4, 2	Abundances (Normalized): F3: Sample, A, 2, 3	Abundances (Normalized): F4: Sample, M, 3, 3	Abundances (Normalized): F5: Sample, M, 2, 2	Abundances (Normalized): F6: Sample, M, 1, 1	Abundances Count: F1: Sample, A, 6, 1	Abundances Count: F2: Sample, A, 4, 2	Abundances Count: F3: Sample, A, 2, 3	Abundances Count: F4: Sample, M, 3, 3	Abundances Count: F5: Sample, M, 2, 2	Abundances Count: F6: Sample, M, 1, 1	Quan Info	Found in Sample: [S1] F1: Sample, A, 6, 1	Found in Sample: [S2] F2: Sample, A, 4, 2	Found in Sample: [S3] F3: Sample, A, 2, 3	Found in Sample: [S4] F4: Sample, M, 3, 3	Found in Sample: [S5] F5: Sample, M, 2, 2	Found in Sample: [S6] F6: Sample, M, 1, 1	Confidence (by Search Engine): Sequest HT
	TRUE	High	[R].MADDDLVPVFDGTVGIR.[F]	1xOxidation [M1]	9.59675e-07	0.000337477	1	1	5	B4E9K1	B4E9K1 [241-257]		0	1835.88	FALSE	Burkholderia	1.338	0.923891	13.1	125.6	74.4	70.5	27.68	1.04269e+06	2.71543e+06	1.11287e+06	935071	688474	495311	1.7338e+06	2.71543e+06	6.66975e+06	1.60891e+06	2.22666e+06	1.29608e+06	3	4	2	3	2	2		High	High	High	High	Peak Found	Peak Found	High
	TRUE	High	[R].RAEPDAALR.[A]		0.0047058	0.000337477	1	1	5	B4E9K1	B4E9K1 [10-18]		1	998.538	FALSE	Burkholderia	2.338	0.354775	81.34	127.4	72.6	67.6	21.83	99966.8	408625	19580.1	64623.6	29304.2	27169.2	166226	408625	117349	111193	94775.6	71093.6	1	1	1	1	1	1		High	High	High	High	Peak Found	Peak Found	High
	TRUE	High	[K].IGLDEPVAR.[W]		0.000692509	0.000337477	1	1	9	B4E9K1	B4E9K1 [93-101]		0	969.536	FALSE	Burkholderia	2.374	0.535873	66.21	132.9	67.1	52.35	11.2	857586	2.55876e+06	148867	418325	230363	229546	1.42601e+06	2.55876e+06	892205	719781	745041	600654	1	1	1	1	1	1		High	High	High	High	High	High	High
	TRUE	High	[R].LASVSKPIVTAAAMR.[L]		0.000162286	0.000337477	1	1	2	B4E9K1	B4E9K1 [72-86]		0	1514.87	FALSE	Burkholderia	100	3.74057e-17	0	200					130245						130245						2						Not Found	High	Not Found	Not Found	Not Found	Not Found	High
	TRUE	High	[R].LATPYVSTPDVPR.[R]		0.0274816	0.000337477	1	1	5	B4E9K1	B4E9K1 [227-239]		0	1415.75	FALSE	Burkholderia	2.578	0.470497	85.36	129.8	70.2	67.52	19.04	450614	1.64462e+06	70193.5	244302	125187	111081	749288	1.64462e+06	420690	420352	404880	290665	1	1	1	1	1	1		High	High	Peak Found	High	Peak Found	High	High
	TRUE	High	[R].LASVSKPIVTAAAMR.[L]	1xOxidation [M14]	3.95349e-05	0.000337477	1	1	9	B4E9K1	B4E9K1 [72-86]		0	1530.87	FALSE	Burkholderia	2.193	0.59935	65.85	134.4	65.6	58.14	12.62	435533	1.52658e+06	85341.5	243812	109199	126184	724210	1.52658e+06	511476	419509	353171	330186	2	2	2	2	2	2		High	High	High	High	High	Peak Found	High
	TRUE	High	[R].WIDEMAR.[V]	1xOxidation [M5]	0.00449751	0.000337477	1	1	4	B4E9K1	B4E9K1 [302-308]		0	936.424	FALSE	Burkholderia	1.86	0.523847	29.25	119.8	80.2	86.84	27.78	104125	747654	33310.4	77716.1	51194.1	35576.1	173140	747654	199639	133720	165572	93092.1	1	1	1	1	1	1		High	High	Peak Found	High	Peak Found	Peak Found	High
	TRUE	High	[R].WLPAFTPTLADGTPANITLR.[H]		0.000674798	0.000337477	1	1	1	B4E9K1	B4E9K1 [102-121]		0	2155.15	FALSE	Burkholderia	100	3.74057e-17	0	200					137832						137832						1						Not Found	High	Not Found	Not Found	Not Found	Not Found	High
	TRUE	High	[R].TGLDGWLAPR.[W]		5.29152e-05	0.000337477	1	1	8	B4E9K1	B4E9K1 [292-301]		0	1085.57	FALSE	Burkholderia	3.983	0.0740301	82.69	160.6	39.4	70.72	3.17	96308.2	759294	61767.9	54013.1	26986	34739.1	160143	759294	370193	92936.3	87278.3	90901.8	1	1	1	1	1	1		High	High	High	Peak Found	Peak Found	Peak Found	High
	TRUE	High	[R].FLEADADGPYAR.[A]		4.54283e-06	0.000337477	1	1	12	B4E9K1	B4E9K1 [134-145]		0	1324.62	FALSE	Burkholderia	2.682	0.442227	78.32	141	59	56.3	9.94	500248	1.52533e+06	79944.8	220107	107716	118530	831820	1.52533e+06	479132	378721	348376	310159	1	2	2	1	1	2		High	High	High	High	High	High	High
	TRUE	High	[R].AVGAVVLVAR.[D]		6.99122e-05	0.000337477	1	1	11	B4E9K1	B4E9K1 [34-43]		0	954.609	FALSE	Burkholderia	2.525	0.48587	36.61	125	75	55.25	23.61	705491	2.33553e+06	135617	409207	229324	177523	1.1731e+06	2.33553e+06	812793	704091	741680	464525	1	1	1	1	1	1		High	High	High	High	High	High	High
	TRUE	High	[R].AGVSLAENVR.[R]		0.000566532	0.000337477	1	1	7	B4E9K1	B4E9K1 [155-164]		0	1015.55	FALSE	Burkholderia	2.251	0.581177	46.94	138.5	61.5	43.99	13.04	989710	2.04235e+06	127840	511014	213056	279367	1.6457e+06	2.04235e+06	766182	879262	689067	731020	1	1	1	1	1	1		High	High	Peak Found	High	High	High	High
	TRUE	High	[R].DAVYGVGDR.[S]		0.00162811	0.000337477	1	1	8	B4E9K1	B4E9K1 [387-395]		0	951.453	FALSE	Burkholderia	2.299	0.533758	58.02	131.7	68.3	46.7	11.71	350927	967764	62800.6	185818	93537.9	96988.2	583527	967764	376382	319722	302521	253789	1	1	1	1	1	1		Peak Found	High	High	High	High	High	High
	TRUE	High	[R].AGVSDGMDR.[A]		0.031024	0.000337477	1	1	1	B4E9K1	B4E9K1 [146-154]		0	907.394	FALSE	Burkholderia	100	3.74057e-17	0	200					31767.4						31767.4						1						Not Found	High	Not Found	Not Found	Not Found	Not Found	High
	TRUE	High	[R].AAGLTVVALTNTLYEGMHGR.[I]	1xOxidation [M17]	0.00041784	0.000337477	1	1	4	B4E9K1	B4E9K1 [361-380]		0	2090.07	FALSE	Burkholderia	100	3.74057e-17	0	200		99.67		21954.1	210799					36505.6	210799					1	1						High	High	Not Found	Not Found	Not Found	Not Found	High
	TRUE	High	[-].MSSLPVTAR.[R]	1xMet-loss [N-Term]	0.041817	0.000940953	1	1	1	B4E9K1	B4E9K1 [1-9]	B4E9K1 1xMet-loss [N-Term]	0	830.473	FALSE	Burkholderia	2.703	0.317755	57.06	141.3	58.7	65.78	13.4	226554	585539	19087.2	105644	48370.6	53266.4	376717	585539	114395	181773	156440	139382	1	1	1	1	1	1		Peak Found	High	Peak Found	Peak Found	Peak Found	Peak Found	High
	TRUE	High	[R].AGVSDGMDR.[A]	1xOxidation [M7]	0.0644945	0.00124985	1	1	1	B4E9K1	B4E9K1 [146-154]		0	923.389	FALSE	Burkholderia	0.945	0.987036	69.16	105.7	94.3	72.87	12.36	30263.6	122436	4826.9	26090.2	13033	20350.2	50322.7	122436	28929	44891.4	42151.5	53250.3	1	1	1	1	1	1		Peak Found	High	Peak Found	Peak Found	Peak Found	Peak Found	High
	TRUE	High	[R].HLLSHTAGLGYR.[F]		0.0856757	0.00442391	1	1	1	B4E9K1	B4E9K1 [122-133]		0	1324.71	FALSE	Burkholderia																										Not Reliable	Not Found	High	Not Found	Not Found	Not Found	Not Found	High
TRUE	High	Master Protein	B4E908	Isocitrate dehydrogenase [NADP] OS=Burkholderia cenocepacia (strain ATCC BAA-245 / DSM 16553 / LMG 16656 / NCTC 13227 / J2315 / CF5610) OX=216591 GN=BCAL2735 PE=3 SV=1	0	FALSE	Burkholderia	94.156	40	24	107	24	745	80.3	6.13	145.46	24	0	0.801	-0.32	0.997254	32.62	-0.9	-0.32	0.04	80.5	119.5	1.94914e+06	3.43564e+06	892587	3.21809e+06	1.01118e+06	1.94977e+06	3.24106e+06	3.43564e+06	5.34953e+06	5.53713e+06	3.27035e+06	5.10197e+06	20	20	19	20	17	19	High	High	High	High
	Checked	Confidence	Annotated Sequence	Modifications	Qvality PEP	Qvality q-value	# Protein Groups	# Proteins	# PSMs	Master Protein Accessions	Positions in Master Proteins	Modifications in Master Proteins	# Missed Cleavages	Theo. MH+ [Da]	Contaminant	Marked as	Abundance Ratio: (A) / (M)	Abundance Ratio Adj. P-Value: (A) / (M)	Abundance Ratio Variability [%]: (A) / (M)	Abundances (Grouped): A	Abundances (Grouped): M	Abundances (Grouped) CV [%]: A	Abundances (Grouped) CV [%]: M	Abundance: F1: Sample, A, 6, 1	Abundance: F2: Sample, A, 4, 2	Abundance: F3: Sample, A, 2, 3	Abundance: F4: Sample, M, 3, 3	Abundance: F5: Sample, M, 2, 2	Abundance: F6: Sample, M, 1, 1	Abundances (Normalized): F1: Sample, A, 6, 1	Abundances (Normalized): F2: Sample, A, 4, 2	Abundances (Normalized): F3: Sample, A, 2, 3	Abundances (Normalized): F4: Sample, M, 3, 3	Abundances (Normalized): F5: Sample, M, 2, 2	Abundances (Normalized): F6: Sample, M, 1, 1	Abundances Count: F1: Sample, A, 6, 1	Abundances Count: F2: Sample, A, 4, 2	Abundances Count: F3: Sample, A, 2, 3	Abundances Count: F4: Sample, M, 3, 3	Abundances Count: F5: Sample, M, 2, 2	Abundances Count: F6: Sample, M, 1, 1	Quan Info	Found in Sample: [S1] F1: Sample, A, 6, 1	Found in Sample: [S2] F2: Sample, A, 4, 2	Found in Sample: [S3] F3: Sample, A, 2, 3	Found in Sample: [S4] F4: Sample, M, 3, 3	Found in Sample: [S5] F5: Sample, M, 2, 2	Found in Sample: [S6] F6: Sample, M, 1, 1	Confidence (by Search Engine): Sequest HT
	TRUE	High	[K].MLSIVPLMAGGGMFETGAGGSAPK.[H]	3xOxidation [M1; M8; M13]	0.00511849	0.000337477	1	1	4	B4E908	B4E908 [569-592]		0	2327.11	FALSE	Burkholderia	0.792	0.973792	147.09	82	118	11.52	6.91	37625.5	53142.8		50606.3		30176	62564.3	53142.8		87074.5		78961.5	1	1		1		1		High	Peak Found	Not Found	Peak Found	High	High	High
	TRUE	High	[R].IIAAFADVLPSEQK.[G]		2.30927e-05	0.000337477	1	1	5	B4E908	B4E908 [52-65]		0	1501.83	FALSE	Burkholderia	1.332	0.776397	7.99	116.8	83.2	14.57	34.91	152462	202013	44944.4	167754	46877.2	68991.7	253516	202013	269365	288642	151611	180531	1	1	1	1	1	1		High	High	High	High	Peak Found	High	High
	TRUE	High	[K].IELTTTDGAK.[K]		0.0244939	0.000337477	1	1	4	B4E908	B4E908 [202-211]		0	1048.55	FALSE	Burkholderia	0.869	0.995671	31.59	72.9	127.1	48.43	30.2	96001	199865	64232.8	202609	71113.4	165338	159632	199865	384966	348615	229995	432639	1	1	1	1	1	1		Peak Found	High	Peak Found	High	Peak Found	High	High
	TRUE	High	[K].LPNISASVPQLK.[A]		0.00650142	0.000337477	1	1	4	B4E908	B4E908 [87-98]		0	1266.74	FALSE	Burkholderia	0.822	0.997516	39.89	89.4	110.6	26.71	25.32	83988.1	196817	40470.1	171572	54140.5	92973.7	139657	196817	242549	295210	175101	243285	1	1	1	1	1	1		High	High	High	Peak Found	Peak Found	High	High
	TRUE	High	[R].SSGVAVETR.[D]		0.000976119	0.000337477	1	1	5	B4E908	B4E908 [36-44]		0	905.469	FALSE	Burkholderia	0.495	0.68661	24.92	59.6	140.4	61.91	13.9	19251.5	30476.3	13908.1	47184.4	19026.4	28852.2	32011.7	30476.3	83355.4	81186.6	61535.2	75497.6	1	1	1	1	1	1		High	High	High	High	High	Peak Found	High
	TRUE	High	[R].SFIEAQIADAK.[A]		0.000187143	0.000337477	1	1	8	B4E908	B4E908 [238-248]		0	1192.62	FALSE	Burkholderia	0.936	0.997516	26.71	80.6	119.4	35.06	19.96	182960	295241	88068.2	268652	97513.1	172395	304229	295241	527818	462249	315377	451107	1	1	1	1	1	1		High	High	High	High	High	High	High
	TRUE	High	[K].SALIAEAGSVK.[I]		0.000734077	0.000337477	1	1	9	B4E908	B4E908 [191-201]		0	1045.59	FALSE	Burkholderia	0.749	0.917561	19.5	70.1	129.9	29.42	17.87	234867	395454	105816	427571	163329	279988	390541	395454	634186	735689	528240	732646	1	1	1	1	1	1		High	High	High	High	Peak Found	High	High
	TRUE	High	[K].TFQIPADGVVR.[V]		0.00360954	0.000337477	1	1	3	B4E908	B4E908 [430-440]		0	1202.65	FALSE	Burkholderia	0.801	0.987036	36.47	77.8	122.2	40.69	23.55	146192	200164	70300.2	230567	77285.2	145841	243091	200164	421330	396719	249956	381622	1	1	1	1	1	1		High	High	Peak Found	Peak Found	Peak Found	High	High
	TRUE	High	[K].AEYAVRPR.[L]		0.0243376	0.000337477	1	1	1	B4E908	B4E908 [325-332]		0	961.521	FALSE	Burkholderia																										No Quan Values	Not Found	High	Not Found	Not Found	Not Found	Not Found	High
	TRUE	High	[K].FLDENKSPAR.[K]		0.00869428	0.000337477	1	1	4	B4E908	B4E908 [644-653]		1	1176.6	FALSE	Burkholderia	0.8	0.970111	80.29	73.7	126.3	75.28	48.43	18314.3	24810.9	15187	30325.1	9593.21	32437.3	30453.3	24810.9	91019.9	52178.2	31026.4	84878.7	1	1	1	1	1	1		High	High	Peak Found	Peak Found	High	High	High
	TRUE	High	[K].DHDTNGLDIR.[I]		0.00311041	0.000337477	1	1	4	B4E908	B4E908 [512-521]		0	1155.54	FALSE	Burkholderia	1.097	0.93354	68.28	99	101	25.89	15.84	36465.1	103570	14977.3	47539		39144.2	60634.7	103570	89763	81796.8		102429	1	1	1	1		1		High	High	Peak Found	High	Not Found	High	High
	TRUE	High	[R].AHDAQIIAK.[V]		0.0198246	0.000337477	1	1	4	B4E908	B4E908 [497-505]		0	966.537	FALSE	Burkholderia	0.492	0.680993	63.52	52.4	147.6	61.1	19.61	32828.8	53458.5	23751.2	89393	33605.4	60585.4	54588.1	53458.5	142348	153812	108687	158534	1	1	1	1	1	1		Peak Found	High	High	High	Peak Found	High	High
	TRUE	High	[K].AGEVIDASVMSR.[N]	1xOxidation [M10]	0.000169815	0.000337477	1	1	9	B4E908	B4E908 [222-233]		0	1250.6	FALSE	Burkholderia	0.608	0.856083	19.68	72.9	127.1	41.7	26.38	158065	174966	68028.8	266372	88991.7	187166	262833	174966	407716	458326	287817	489758	1	1	1	1	1	1		High	High	High	High	High	High	High
	TRUE	High	[R].EAIEADVK.[A]		0.0172124	0.000337477	1	1	6	B4E908	B4E908 [317-324]		0	874.452	FALSE	Burkholderia	0.71	0.951767	49.77	74	126	53.86	17.1	29308.4	79666.2	24164	78783.5	34708.9	60604.7	48734.4	79666.2	144822	135557	112256	158584	1	1	1	1	1	1		High	High	High	High	High	High	High
	TRUE	High	[K].DTISVTGNVLR.[D]		0.000798561	0.000337477	1	1	7	B4E908	B4E908 [541-551]		0	1174.64	FALSE	Burkholderia	0.729	0.965275	9.82	81.2	118.8	43.13	14.89	152393	236251	81384.9	253198	100174	141597	253402	236251	487763	435659	323983	370518	1	1	1	1	1	1		High	High	High	High	Peak Found	High	High
	TRUE	High	[K].AGFNPNNGIGDLYAR.[L]		0.0111817	0.000337477	1	1	5	B4E908	B4E908 [293-307]		0	1578.77	FALSE	Burkholderia	1.355	0.794329	54.9	103.9	96.1	28.38	44.13	107035	225542	51966.2	133595	26811	79720.9	177980	225542	311448	229866	86712.1	208606	1	1	1	1	1	1		High	High	High	High	High	Peak Found	High
	TRUE	High	[R].DSGGMWGPDGQLYDAK.[A]	1xOxidation [M5]	0.00650142	0.000337477	1	1	1	B4E908	B4E908 [363-378]		0	1712.72	FALSE	Burkholderia																										No Quan Values	Not Found	High	Not Found	Not Found	Not Found	Not Found	High
	TRUE	High	[K].HADVLAK.[A]		0.0234204	0.000337477	1	1	4	B4E908	B4E908 [286-292]		0	753.425	FALSE	Burkholderia	0.272	0.247985	95.96	39.2	160.8	90.79	9.2	13539.5	13640.7	12808	57761.6	28510.6	31577.4	22513.7	13640.7	76762.2	99386	92209.2	82628.7	1	1	2	2	2	2		High	High	High	Peak Found	Peak Found	High	High
	TRUE	High	[K].AQDVLFSVHLK.[A]		0.00108973	0.000337477	1	1	7	B4E908	B4E908 [249-259]		0	1256.7	FALSE	Burkholderia	4.197	0.0656503	128.37	156.3	43.7	28.26	113.77	142835	278828	25813.9	159695	20541.8	6987.42	237508	278828	154710	274775	66436.4	18284	2	2	2	2	1	1		High	High	High	High	High	Peak Found	High
	TRUE	High	[K].GSDDLAELGQLTLKPEANIIK.[L]		0.00251224	0.000337477	1	1	3	B4E908	B4E908 [66-86]		0	2225.2	FALSE	Burkholderia																										No Quan Values	High	High	Not Found	Not Found	Not Found	Not Found	High
	TRUE	High	[K].GSAVNPVLR.[E]		0.0229747	0.000337477	1	1	4	B4E908	B4E908 [135-143]		0	912.526	FALSE	Burkholderia	0.918	0.988634	0.44	79.4	120.6	38.38	26.33	97805.8	259945	60706.4	229634	87546.1	186265	162633	259945	363831	395115	283142	487401	1	1	1	1	1	1		High	High	High	High	Peak Found	Peak Found	High
	TRUE	High	[K].AHVAHMSEGDFYGSEK.[S]	1xOxidation [M6]	0.0613587	0.000940953	1	1	2	B4E908	B4E908 [175-190]		0	1780.76	FALSE	Burkholderia																										No Quan Values	Not Found	High	Not Found	Not Found	Not Found	Not Found	High
	TRUE	High	[K].GITNLHVPSDVIVDASMPAMIR.[D]	2xOxidation [M17; M20]	0.0423495	0.000940953	1	1	1	B4E908	B4E908 [341-362]		0	2368.2	FALSE	Burkholderia	100	3.74057e-17	0	97.5	102.5	25.45		107625	177233	45071.4	109316			178961	177233	270126	188092			1	1	1	1				Peak Found	High	Peak Found	Peak Found	Not Found	Not Found	High
	TRUE	High	[R].IMTPVDATR.[F]	1xOxidation [M2]	0.0753024	0.00304241	1	1	3	B4E908	B4E908 [522-530]		0	1019.52	FALSE	Burkholderia	0.729	0.967149	71.7	82.1	117.9	20.15	37.1	99577.7	234557	40987.6	195966	51408.3	139130	165579	234557	245651	337184	166265	364062	2	2	1	2	1	2		High	High	Peak Found	Peak Found	Peak Found	High	High
TRUE	High	Master Protein	B4E605	Putative ABC transporter extracellular solute-binding protein OS=Burkholderia cenocepacia (strain ATCC BAA-245 / DSM 16553 / LMG 16656 / NCTC 13227 / J2315 / CF5610) OX=216591 GN=BCAL0282 PE=3 SV=1	0	FALSE	Burkholderia	94.143	48	17	82	17	444	48	9.19	132.81	17	0	0.976	-0.03	0.926166	25.9	-0.03	1.58	-0.27	117.5	82.5	3.07785e+06	1.01572e+07	424976	2.08876e+06	847838	1.8431e+06	5.11789e+06	1.01572e+07	2.54701e+06	3.59397e+06	2.74208e+06	4.82283e+06	16	17	12	16	13	15	High	High	High	High
	Checked	Confidence	Annotated Sequence	Modifications	Qvality PEP	Qvality q-value	# Protein Groups	# Proteins	# PSMs	Master Protein Accessions	Positions in Master Proteins	Modifications in Master Proteins	# Missed Cleavages	Theo. MH+ [Da]	Contaminant	Marked as	Abundance Ratio: (A) / (M)	Abundance Ratio Adj. P-Value: (A) / (M)	Abundance Ratio Variability [%]: (A) / (M)	Abundances (Grouped): A	Abundances (Grouped): M	Abundances (Grouped) CV [%]: A	Abundances (Grouped) CV [%]: M	Abundance: F1: Sample, A, 6, 1	Abundance: F2: Sample, A, 4, 2	Abundance: F3: Sample, A, 2, 3	Abundance: F4: Sample, M, 3, 3	Abundance: F5: Sample, M, 2, 2	Abundance: F6: Sample, M, 1, 1	Abundances (Normalized): F1: Sample, A, 6, 1	Abundances (Normalized): F2: Sample, A, 4, 2	Abundances (Normalized): F3: Sample, A, 2, 3	Abundances (Normalized): F4: Sample, M, 3, 3	Abundances (Normalized): F5: Sample, M, 2, 2	Abundances (Normalized): F6: Sample, M, 1, 1	Abundances Count: F1: Sample, A, 6, 1	Abundances Count: F2: Sample, A, 4, 2	Abundances Count: F3: Sample, A, 2, 3	Abundances Count: F4: Sample, M, 3, 3	Abundances Count: F5: Sample, M, 2, 2	Abundances Count: F6: Sample, M, 1, 1	Quan Info	Found in Sample: [S1] F1: Sample, A, 6, 1	Found in Sample: [S2] F2: Sample, A, 4, 2	Found in Sample: [S3] F3: Sample, A, 2, 3	Found in Sample: [S4] F4: Sample, M, 3, 3	Found in Sample: [S5] F5: Sample, M, 2, 2	Found in Sample: [S6] F6: Sample, M, 1, 1	Confidence (by Search Engine): Sequest HT
	TRUE	High	[K].QMLNKPPLPYTK.[G]	1xOxidation [M2]	0.00238545	0.000337477	1	1	2	B4E605	B4E605 [382-393]		0	1445.78	FALSE	Burkholderia	0.807	0.990468	119.03	117.3	82.7	85.86	49.02	140447	449141	6211.46	95615.8	33946.2	110641	233538	449141	37227.1	164519	109789	289513	2	2	1	2	2	2		Peak Found	High	Peak Found	High	Peak Found	Peak Found	High
	TRUE	High	[K].NPSAETAIK.[Q]		0.000783195	0.000337477	1	1	4	B4E605	B4E605 [373-381]		0	930.489	FALSE	Burkholderia	0.766	0.983405	9.73	95.3	104.7	59.48	16.63	94297.9	369407	22022.7	100117	49539.1	83340.4	156800	369407	131988	172264	160220	218077	1	1	1	1	1	1		High	Peak Found	Peak Found	High	High	High	High
	TRUE	High	[K].QAGVTLDEK.[A]		0.00266293	0.000337477	1	1	5	B4E605	B4E605 [117-125]		0	960.5	FALSE	Burkholderia	0.759	0.971932	75.54	91.4	108.6	67.36	32.84	104191	478680	26062.2	119584	61599.9	131652	173250	478680	156198	205759	199227	344495	1	1	1	1	1	1		High	High	Peak Found	High	High	High	High
	TRUE	High	[R].LGNMPQIR.[T]	1xOxidation [M4]	0.00213687	0.000337477	1	1	12	B4E605	B4E605 [397-404]		0	944.498	FALSE	Burkholderia	0.846	0.962567	97.18	91.7	108.3	51.96	47.34	265491	1.03465e+06	77460.1	318818	130242	388455	441463	1.03465e+06	464241	548566	421228	1.01647e+06	2	2	2	2	2	2		High	High	Peak Found	High	High	High	High
	TRUE	High	[R].VNAIADQFNASQSDYK.[I]		2.24219e-06	0.000337477	1	1	7	B4E605	B4E605 [47-62]		0	1770.83	FALSE	Burkholderia	1.778	0.754521	72.66	136.5	63.5	60.29	23.88	414325	1.14267e+06	48446.3	186083	73362.9	148050	688945	1.14267e+06	290352	320179	237271	387403	2	2	1	2	1	1		High	High	High	High	High	High	High
	TRUE	High	[R].SGNAPAILQVYEVGTATMMQAK.[K]	2xOxidation [M18; M19]	0.000335246	0.000337477	1	1	4	B4E605	B4E605 [84-105]		0	2312.13	FALSE	Burkholderia	1.342	0.79709	147.16	118.6	81.4	28.21	16.82	83581.3	208256		76446.5		39583.5	138980	208256		131536		103578	1	1		2		1		High	High	Not Found	High	Not Found	High	High
	TRUE	High	[K].TGHLVSMPFNSSTPVLYYNK.[D]	1xOxidation [M7]	3.56424e-05	0.000337477	1	1	5	B4E605	B4E605 [140-159]		0	2271.11	FALSE	Burkholderia	100	3.74057e-17	0	170.2	29.8	64		115750	510678		31884.7			192471	510678		54861.6			2	2		1				High	High	Not Found	High	Not Found	Not Found	High
	TRUE	High	[K].AFVPTIASYYSDAK.[T]		3.29767e-05	0.000337477	1	1	6	B4E605	B4E605 [126-139]		0	1532.76	FALSE	Burkholderia	1.832	0.693602	40.76	138.2	61.8	65.09	34.52	323667	1.16574e+06	53378.2	139997	43527.1	112290	538199	1.16574e+06	319911	240882	140775	293829	1	1	1	1	1	1		High	High	Peak Found	High	High	High	High
	TRUE	High	[K].FSYGTGMMPYDANVK.[G]	2xOxidation [M7; M8]	0.00186523	0.000337477	1	1	5	B4E605	B4E605 [290-304]		0	1712.73	FALSE	Burkholderia	1.026	0.974499	10.33	116.8	83.2	35.19	29.1	241953	592517	49040.4	166427	75630.8	161020	402324	592517	293913	286358	244605	421342	1	1	1	1	1	1		High	High	High	High	Peak Found	Peak Found	High
	TRUE	High	[K].FLAYLASPAVAAK.[W]		0.000185935	0.000337477	1	1	7	B4E605	B4E605 [334-346]		0	1321.75	FALSE	Burkholderia	0.926	0.997912	15.48	115.6	84.4	43.57	37.41	244902	618233	41588.6	172728	63790.9	168025	407227	618233	249252	297200	206313	439671	1	1	1	1	1	1		High	High	High	High	High	High	High
	TRUE	High	[K].GAPQNAIIGGASLWVLAGK.[D]		1.91376e-05	0.000337477	1	1	1	B4E605	B4E605 [305-323]		0	1823.02	FALSE	Burkholderia	100	3.74057e-17	0	200					88990.5						88990.5						1						Not Found	High	Not Found	Not Found	Not Found	Not Found	High
	TRUE	High	[K].DGTFTYAGR.[K]		0.00106876	0.000337477	1	1	6	B4E605	B4E605 [250-258]		0	987.453	FALSE	Burkholderia	0.976	0.997516	27.5	124.7	75.3	66.6	37.45	282789	957071	39010.2	165007	76226.9	184076	470226	957071	233799	283915	246533	481672	1	1	1	1	1	1		High	High	High	High	High	Peak Found	High
	TRUE	High	[K].AVVPVYDVFK.[Q]		0.0116978	0.000337477	1	1	1	B4E605	B4E605 [107-116]		0	1136.64	FALSE	Burkholderia	1.361	0.875775	147.17	145.2	54.8	42.78	35.51	188791	586217		94092.7	34555.6	88151.4	313925	586217		161898	111760	230666	1	1		1	1	1		High	Peak Found	Not Found	Peak Found	Peak Found	Peak Found	High
	TRUE	High	[K].DALDSAASR.[G]		0.0018532	0.000337477	1	1	7	B4E605	B4E605 [423-431]		0	905.432	FALSE	Burkholderia	0.83	0.994428	4.66	72.5	127.5	46.73	24.98	135285	362653	23097.2	230150	135157	100363	224955	362653	138428	396002	437127	262620	2	1	1	2	2	2		High	High	High	High	High	High	High
	TRUE	High	[K].KAVVPVYDVFK.[Q]		0.0266174	0.000337477	1	1	3	B4E605	B4E605 [106-116]		1	1264.73	FALSE	Burkholderia	2.9	0.19022	110.89	148.7	51.3	87.89	39.56	172270	701424	14181.9	67591.6	15192.2	37752.4	286452	701424	84996	116300	49134.7	98786.7	2	2	1	2	1	2		Peak Found	High	Peak Found	Peak Found	Peak Found	Peak Found	High
	TRUE	High	[K].GTYDQALAAGIAAYR.[S]		1.81711e-05	0.000337477	1	1	3	B4E605	B4E605 [69-83]		0	1540.78	FALSE	Burkholderia	4.055	0.0850077	147.89	168.6	31.4	55.22	18.7	112402	426346		34953.3		17616.1	186904	426346		60141.5		46096	1	1		1		1		High	High	Not Found	Peak Found	Not Found	Peak Found	High
	TRUE	High	[K].AGLDPNQPPK.[T]		0.0682042	0.00154699	1	1	4	B4E605	B4E605 [165-174]		0	1036.54	FALSE	Burkholderia	1.39	0.763762	46.41	119.1	80.9	55.25	10.36	157707	464508	24477.2	89261.6	55067.7	72080.6	262238	464508	146699	153586	178100	188614	1	1	1	1	1	1		Peak Found	High	Peak Found	High	Peak Found	High	High
TRUE	High	Master Protein	B4EKA4	Putative periplasmic lysine-arginine-ornithine-binding protein OS=Burkholderia cenocepacia (strain ATCC BAA-245 / DSM 16553 / LMG 16656 / NCTC 13227 / J2315 / CF5610) OX=216591 GN=argT PE=3 SV=1	0	FALSE	Burkholderia	92.359	62	20	94	14	260	28.1	8.75	151.38	20	6	0.869	-0.2	0.965158	24.59	-0.2	1.1	-0.42	109.2	90.8	7.50134e+06	1.57466e+07	1.21769e+06	6.03123e+06	2.1772e+06	6.31238e+06	1.24733e+07	1.57466e+07	7.29796e+06	1.03775e+07	7.04151e+06	1.65176e+07	19	19	15	15	14	16	High	High	High	High
	Checked	Confidence	Annotated Sequence	Modifications	Qvality PEP	Qvality q-value	# Protein Groups	# Proteins	# PSMs	Master Protein Accessions	Positions in Master Proteins	Modifications in Master Proteins	# Missed Cleavages	Theo. MH+ [Da]	Contaminant	Marked as	Abundance Ratio: (A) / (M)	Abundance Ratio Adj. P-Value: (A) / (M)	Abundance Ratio Variability [%]: (A) / (M)	Abundances (Grouped): A	Abundances (Grouped): M	Abundances (Grouped) CV [%]: A	Abundances (Grouped) CV [%]: M	Abundance: F1: Sample, A, 6, 1	Abundance: F2: Sample, A, 4, 2	Abundance: F3: Sample, A, 2, 3	Abundance: F4: Sample, M, 3, 3	Abundance: F5: Sample, M, 2, 2	Abundance: F6: Sample, M, 1, 1	Abundances (Normalized): F1: Sample, A, 6, 1	Abundances (Normalized): F2: Sample, A, 4, 2	Abundances (Normalized): F3: Sample, A, 2, 3	Abundances (Normalized): F4: Sample, M, 3, 3	Abundances (Normalized): F5: Sample, M, 2, 2	Abundances (Normalized): F6: Sample, M, 1, 1	Abundances Count: F1: Sample, A, 6, 1	Abundances Count: F2: Sample, A, 4, 2	Abundances Count: F3: Sample, A, 2, 3	Abundances Count: F4: Sample, M, 3, 3	Abundances Count: F5: Sample, M, 2, 2	Abundances Count: F6: Sample, M, 1, 1	Quan Info	Found in Sample: [S1] F1: Sample, A, 6, 1	Found in Sample: [S2] F2: Sample, A, 4, 2	Found in Sample: [S3] F3: Sample, A, 2, 3	Found in Sample: [S4] F4: Sample, M, 3, 3	Found in Sample: [S5] F5: Sample, M, 2, 2	Found in Sample: [S6] F6: Sample, M, 1, 1	Confidence (by Search Engine): Sequest HT
	TRUE	High	[R].QEQIAFSAK.[L]		0.016455	0.000337477	1	1	6	B4EKA4	B4EKA4 [100-108]		0	1021.53	FALSE	Burkholderia	0.624	0.804433	3.34	108	92	32.13	57.3	815160	1.34862e+06	119695	667794	218361	848394	1.35546e+06	1.34862e+06	717368	1.14902e+06	706224	2.22e+06	1	1	1	1	1	1		High	High	Peak Found	High	Peak Found	High	High
	TRUE	High	[K].IDGAIAAMR.[K]		0.0231224	0.000337477	1	1	1	B4EKA4	B4EKA4 [232-240]		0	917.487	FALSE	Burkholderia																										No Quan Values	Not Found	High	Not Found	Not Found	Not Found	Not Found	High
	TRUE	High	[K].IDGAIAAMR.[K]	1xOxidation [M8]	0.00360954	0.000337477	1	1	11	B4EKA4	B4EKA4 [232-240]		0	933.482	FALSE	Burkholderia	0.604	0.788119	23.24	90.6	109.4	51.61	25.69	473604	1.4005e+06	82751	552278	245807	498510	787516	1.4005e+06	495951	950262	794991	1.30445e+06	1	1	1	1	1	1		High	High	High	High	High	High	High
	TRUE	High	[K].IDGAIAAMRK.[D]	1xOxidation [M8]	0.01272	0.000337477	1	1	1	B4EKA4	B4EKA4 [232-241]		1	1061.58	FALSE	Burkholderia	0.925	0.987036	50.8	86.4	113.6	54.62	30.4	185628	925443	83409.8	314074	203348	368692	308664	925443	499899	540404	657668	964758	1	1	1	1	1	1		Peak Found	High	Peak Found	Peak Found	Peak Found	Peak Found	High
	TRUE	High	[K].SVGVEQGTIQETYAK.[AT]		4.06911e-06	0.000337477	2	2	10	B4EM61; B4EKA4	B4EM61 [132-146]; B4EKA4 [135-149]		0	1609.81	FALSE	Burkholderia	0.893	0.969689	35.02	108.1	91.9	29.98	45.04	1.78178e+06	2.5772e+06	264154	1.27374e+06	396428	1.26792e+06	2.96277e+06	2.5772e+06	1.58315e+06	2.19163e+06	1.28213e+06	3.31776e+06	2	2	1	1	1	1	Shared	High	High	Peak Found	High	High	Peak Found	High
	TRUE	High	[K].TLGNGAGIGLR.[K]		6.59528e-05	0.000337477	2	2	10	B4EM61; B4EKA4	B4EM61 [209-219]; B4EKA4 [212-222]		0	1028.58	FALSE	Burkholderia	1.004	0.997797	38.16	119.7	80.3	41.54	31.53	698131	1446458	96822.9	452251	195828	441794	1.16086e+06	1446458	580287	778154	633349	1.15604e+06	1	1	1	1	1	1	Shared	High	High	Peak Found	High	High	High	High
	TRUE	High	[R].GANFDFAGK.[D]		0.00273277	0.000337477	1	1	4	B4EKA4	B4EKA4 [197-205]		0	926.437	FALSE	Burkholderia	0.688	0.866893	0.57	108.7	91.3	42.44	46.3	753348	1.78259e+06	120148	611031	228442	696261	1.25268e+06	1.78259e+06	720081	1.05135e+06	738827	1.82191e+06	1	1	1	1	1	1		High	High	Peak Found	Peak Found	High	Peak Found	High
	TRUE	High	[K].FDGVLSSMSMTPAR.[AQ]	2xOxidation [M8; M10]	0.00029835	0.000337477	2	2	4	B4EM61; B4EKA4	B4EM61 [83-96]; B4EKA4 [86-99]		0	1530.69	FALSE	Burkholderia	1.176	0.893423	50.85	110	90	55.21	10.33	61890.1	194992	10863.8	48967.3	22148.1	33436.4	102912	194992	65110.1	84254.3	71631.6	87493.2	1	1	1	1	1	1	Shared	Peak Found	High	Peak Found	High	High	High	High
	TRUE	High	[R].FGVDASYPPFESK.[DG]		1.7142e-05	0.000337477	2	2	12	B4EM61; B4EKA4	B4EM61 [27-39]; B4EKA4 [30-42]		0	1443.68	FALSE	Burkholderia	1.199	0.965275	31.57	109.8	90.2	18.85	29.26	428245	810037	92090.7	339881	103249	226938	712092	810037	551926	584807	333930	593830	2	2	1	2	3	2	Shared	High	High	High	High	Peak Found	High	High
	TRUE	High	[K].AKIDGAIAAMR.[K]	1xOxidation [M10]	0.0359142	0.000337477	1	1	2	B4EKA4	B4EKA4 [230-240]		1	1132.61	FALSE	Burkholderia	0.973	0.983405	38.7	106.9	93.1	21.41	17.86	26619.6	43939.8	4930.38	22259	9815.5	17386.4	44263.4	43939.8	29549.2	38299.4	31745.3	45495.2	1	1	1	1	1	1		Peak Found	High	Peak Found	High	Peak Found	Peak Found	High
	TRUE	High	[KR].KFDGVLSSMSMTPAR.[AQ]	2xOxidation [M9; M11]	5.34146e-06	0.000337477	2	2	10	B4EM61; B4EKA4	B4EM61 [82-96]; B4EKA4 [85-99]		1	1658.79	FALSE	Burkholderia	0.863	0.967149	2.94	116.6	83.4	31.53	45.94	513789	1.02609e+06	88060.5	355359	123668	385747	854336	1.02609e+06	527772	611439	399966	1.00939e+06	2	2	2	2	2	2	Shared	High	High	Peak Found	High	High	High	High
	TRUE	High	[K].GVNVVPYQNQDQVYADLISGR.[L]		2.2502e-05	0.000337477	1	1	4	B4EKA4	B4EKA4 [156-176]		0	2335.17	FALSE	Burkholderia	100	3.74057e-17	0	200		70.87		91453.9	457609					152071	457609					1	1						High	High	Not Found	Not Found	Not Found	Not Found	High
	TRUE	High	[K].KGTGLMPTAESLK.[G]	1xOxidation [M6]	9.17725e-05	0.000337477	1	1	3	B4EKA4	B4EKA4 [120-132]		1	1348.71	FALSE	Burkholderia	0.616	0.855148	102.34	91	109	44.23	45.74	202592	394610	24531.6	234380	61313.1	208892	336872	394610	147025	403280	198299	546608	2	1	1	2	1	2		Peak Found	High	Peak Found	High	Peak Found	Peak Found	High
	TRUE	High	[K].KYFDFDVYGK.[-]		0.0123168	0.000337477	1	1	2	B4EKA4	B4EKA4 [251-260]		1	1281.62	FALSE	Burkholderia	100	3.74057e-17	0	200		78.2		40407.8	233405					67190.7	233405					1	2						Peak Found	High	Not Found	Not Found	Not Found	Not Found	High
	TRUE	High	[K].KGTGLMPTAESLKGK.[S]	1xOxidation [M6]	0.0492735	0.000940953	1	1	1	B4EKA4	B4EKA4 [120-134]		2	1533.83	FALSE	Burkholderia	3.275	0.143172	2.46	153	47	4.97	55.14	23615.2	42996.9	7123.67	7453.29	4059.46	11905.7	39267.7	42996.9	42694.2	12824.3	13129.1	31153.7	1	1	1	1	1	1		Peak Found	High	Peak Found	Peak Found	Peak Found	Peak Found	High
	TRUE	High	[K].YFDFDVYGK.[-]		0.0492735	0.000940953	1	1	3	B4EKA4	B4EKA4 [252-260]		0	1153.52	FALSE	Burkholderia	2.614	0.345006	52.93	154.2	45.8	46.73	35.23	227355	417812	24382.1	50526.8		55267.5	378049	417812	146129	86937.7		144619	1	1	1	1		1		High	High	Peak Found	Peak Found	Not Found	Peak Found	High
	TRUE	High	[K].LFNTPTR.[L]		0.069917	0.00154699	2	2	4	B4EM61; B4EKA4	B4EM61 [106-112]; B4EKA4 [109-115]		0	848.462	FALSE	Burkholderia	0.692	0.870909	43.83	94.4	105.6	39.7	47.48	773976	2.11894e+06	166259	837329	285195	921376	1.28698e+06	2.11894e+06	996439	1.44073e+06	922380	2.41097e+06	1	1	1	1	1	1	Shared	Peak Found	High	Peak Found	High	High	Peak Found	High
	TRUE	High	[R].LDGALQDAVQAEIGFLK.[T]		0.0815756	0.00391041	1	1	1	B4EKA4	B4EKA4 [177-193]		0	1787.95	FALSE	Burkholderia																										No Quan Values	Not Found	High	Not Found	Not Found	Not Found	Not Found	High
	TRUE	High	[R].GANFDFAGKDLDDPK.[T]		0.0851529	0.00442391	1	1	3	B4EKA4	B4EKA4 [197-211]		1	1609.75	FALSE	Burkholderia	11.838	0.00133034	617.41	96.8	103.2	54.01		43909.3	32658.7				19909.6	73013.1	32658.7				52097.5	1	1				1		Peak Found	High	Not Found	High	Not Found	Peak Found	High
	TRUE	High	[R].KFDGVLSSMSMTPARQEQIAFSAK.[L]	2xOxidation [M9; M11]	0.096779	0.00609239	1	1	1	B4EKA4	B4EKA4 [85-108]		2	2661.3	FALSE	Burkholderia	100	3.74057e-17	0	200		15.36		54544.7	112802					90697.7	112802					1	1						Peak Found	High	Not Found	Not Found	Not Found	Not Found	High
	TRUE	High	[K].GTGLMPTAESLK.[G]	1xOxidation [M5]	0.0997552	0.00688709	1	1	1	B4EKA4	B4EKA4 [121-132]		0	1220.62	FALSE	Burkholderia	0.626	0.806211	68.3	91.1	108.9	43.64	55.32	305295	379893	32466.8	263904	79538.3	309949	507649	379893	194583	454079	257243	811045	1	1	1	1	1	1		Peak Found	High	Peak Found	Peak Found	Peak Found	Peak Found	High
TRUE	High	Master Protein	B4E9M7	Thiol:disulfide interchange protein OS=Burkholderia cenocepacia (strain ATCC BAA-245 / DSM 16553 / LMG 16656 / NCTC 13227 / J2315 / CF5610) OX=216591 GN=dsbA PE=3 SV=1	0	FALSE	Burkholderia	91.684	65	12	62	12	212	23.2	8.97	119.67	12	0	0.992	-0.01	0.918217	36.84	-0.01	2.19	-0.33	109	91	2.60915e+06	1.45931e+07	483481	1.95687e+06	1.12078e+06	1.61307e+06	4.33853e+06	1.45931e+07	2.89764e+06	3.36705e+06	3.62483e+06	4.22092e+06	11	12	10	10	10	10	High	High	High	High
	Checked	Confidence	Annotated Sequence	Modifications	Qvality PEP	Qvality q-value	# Protein Groups	# Proteins	# PSMs	Master Protein Accessions	Positions in Master Proteins	Modifications in Master Proteins	# Missed Cleavages	Theo. MH+ [Da]	Contaminant	Marked as	Abundance Ratio: (A) / (M)	Abundance Ratio Adj. P-Value: (A) / (M)	Abundance Ratio Variability [%]: (A) / (M)	Abundances (Grouped): A	Abundances (Grouped): M	Abundances (Grouped) CV [%]: A	Abundances (Grouped) CV [%]: M	Abundance: F1: Sample, A, 6, 1	Abundance: F2: Sample, A, 4, 2	Abundance: F3: Sample, A, 2, 3	Abundance: F4: Sample, M, 3, 3	Abundance: F5: Sample, M, 2, 2	Abundance: F6: Sample, M, 1, 1	Abundances (Normalized): F1: Sample, A, 6, 1	Abundances (Normalized): F2: Sample, A, 4, 2	Abundances (Normalized): F3: Sample, A, 2, 3	Abundances (Normalized): F4: Sample, M, 3, 3	Abundances (Normalized): F5: Sample, M, 2, 2	Abundances (Normalized): F6: Sample, M, 1, 1	Abundances Count: F1: Sample, A, 6, 1	Abundances Count: F2: Sample, A, 4, 2	Abundances Count: F3: Sample, A, 2, 3	Abundances Count: F4: Sample, M, 3, 3	Abundances Count: F5: Sample, M, 2, 2	Abundances Count: F6: Sample, M, 1, 1	Quan Info	Found in Sample: [S1] F1: Sample, A, 6, 1	Found in Sample: [S2] F2: Sample, A, 4, 2	Found in Sample: [S3] F3: Sample, A, 2, 3	Found in Sample: [S4] F4: Sample, M, 3, 3	Found in Sample: [S5] F5: Sample, M, 2, 2	Found in Sample: [S6] F6: Sample, M, 1, 1	Confidence (by Search Engine): Sequest HT
	TRUE	High	[K].LYYAVSALGISEK.[V]		5.68233e-05	0.000337477	1	1	6	B4E9M7	B4E9M7 [98-110]		0	1413.76	FALSE	Burkholderia	1.361	0.915181	77.5	116.8	83.2	86.42	10.68	405406	1.89625e+06	52015.5	278944	124819	189295	674115	1.89625e+06	311744	479957	403691	495329	1	1	1	1	1	1		High	High	High	High	High	High	High
	TRUE	High	[K].QGNNIDFK.[R]		0.00739816	0.000337477	1	1	6	B4E9M7	B4E9M7 [75-82]		0	935.458	FALSE	Burkholderia	0.666	0.924013	105.09	79.9	120.1	87.33	26.16	98665.1	817254	40583.2	212320	110505	211741	164062	817254	243227	365324	357396	554064	1	1	1	1	1	1		High	High	Peak Found	Peak Found	High	High	High
	TRUE	High	[K].RVPVAFR.[D]		0.0225374	0.000337477	1	1	1	B4E9M7	B4E9M7 [83-89]		1	844.515	FALSE	Burkholderia	3.126	0.158332	55.84	137.1	62.9	123.52	34.89	59379	736854	12636.4	14079.5	14012.5	19362.3	98736.3	736854	75733.3	24225.5	45319.4	50665.5	1	1	1	1	1	1		Peak Found	High	Peak Found	Peak Found	Peak Found	Peak Found	High
	TRUE	High	[K].NYLLTPQAQADFLATQGVDK.[K]		3.10887e-07	0.000337477	1	1	6	B4E9M7	B4E9M7 [124-143]		0	2193.12	FALSE	Burkholderia	100	3.74057e-17	0	200		94.78		108918	917138					181111	917138					2	2						High	High	Not Found	Not Found	Not Found	Not Found	High
	TRUE	High	[K].LLKDYAIDGVPTVVVQGK.[Y]		8.94251e-05	0.000337477	1	1	8	B4E9M7	B4E9M7 [165-182]		1	1915.09	FALSE	Burkholderia	0.934	0.995607	6.8	99.9	100.1	78.89	42.15	277305	1.71216e+06	86043.2	320809	68553	197275	461107	1.71216e+06	515681	551992	221714	516211	2	2	2	2	2	2		High	High	Peak Found	High	High	Peak Found	High
	TRUE	High	[K].VTPAIFNAIHK.[Q]		0.00178258	0.000337477	1	1	2	B4E9M7	B4E9M7 [111-121]		0	1210.69	FALSE	Burkholderia	0.887	0.967149	51.29	110.6	89.4	95.62	20.44	307779	1.80771e+06	45430.1	240254	126947	220623	511780	1.80771e+06	272275	413387	410572	577304	1	1	1	1	1	1		High	High	Peak Found	Peak Found	Peak Found	Peak Found	High
	TRUE	High	[K].SPQPVSAPAGK.[V]		0.00147741	0.000337477	1	1	6	B4E9M7	B4E9M7 [37-47]		0	1038.56	FALSE	Burkholderia	0.907	0.997516	81.03	73.4	126.6	79.19	24.28	170289	1.02035e+06	49313.5	189341	157702	199324	283159	1.02035e+06	295550	325784	510041	521571	1	1	1	1	1	1		High	High	Peak Found	High	Peak Found	High	High
	TRUE	High	[K].TGPAYTNSIPGTAQVLDFLVK.[Q]		7.4591e-05	0.000337477	1	1	1	B4E9M7	B4E9M7 [185-205]		0	2192.16	FALSE	Burkholderia	100	3.74057e-17	0	200					258066						258066						1						Not Found	High	Not Found	Not Found	Not Found	Not Found	High
	TRUE	High	[K].FMDAYNSFSVQGEVNQSAK.[L]	1xOxidation [M2]	1.22672e-08	0.000337477	1	1	16	B4E9M7	B4E9M7 [146-164]		0	2137.95	FALSE	Burkholderia	1.463	0.87629	77.79	119.1	80.9	86.71	12.29	442600	2.09919e+06	57980.7	290443	124229	192256	735962	2.09919e+06	347495	499744	401783	503078	2	2	2	2	2	2		High	High	High	High	High	High	High
	TRUE	High	[R].DDFVPHSK.[L]		0.00915503	0.000337477	1	1	3	B4E9M7	B4E9M7 [90-97]		0	944.447	FALSE	Burkholderia	1.034	0.944801	21.48	93.9	106.1	81.61	24.87	102250	546230	21528.6	72521	63569.7	73486.8	170022	546230	129027	124781	205598	192293	1	1	1	1	1	1		Peak Found	High	Peak Found	High	Peak Found	Peak Found	High
	TRUE	High	[K].DYAIDGVPTVVVQGK.[Y]		0.000384096	0.000337477	1	1	5	B4E9M7	B4E9M7 [168-182]		0	1560.83	FALSE	Burkholderia	1.33	0.925761	5.08	114.2	85.8	69.87	34.43	580158	2.43783e+06	111422	302109	321739	277148	964695	2.43783e+06	667786	519816	1.04057e+06	725213	1	1	1	1	1	1		High	High	High	High	High	Peak Found	High
	TRUE	High	[K].KFMDAYNSFSVQGEVNQSAK.[L]	1xOxidation [M3]	1.28906e-05	0.000337477	1	1	2	B4E9M7	B4E9M7 [145-164]		1	2266.04	FALSE	Burkholderia	1.101	0.93354	63.32	120.4	79.6	102.26	49.08	56396.1	344031	6527.85	36054	8703.78	32557.4	93776.2	344031	39123.3	62035.5	28149.8	85193.1	1	2	1	1	1	1		Peak Found	High	Peak Found	Peak Found	Peak Found	Peak Found	High
TRUE	High	Master Protein	B4EBI9	Putative exported protein OS=Burkholderia cenocepacia (strain ATCC BAA-245 / DSM 16553 / LMG 16656 / NCTC 13227 / J2315 / CF5610) OX=216591 GN=BCAL1961 PE=4 SV=1	0	FALSE	Burkholderia	88.823	69	11	51	11	236	24.6	7.15	104.67	11	0	3.157	1.66	0.094301	111.82	1.66	2.53	-0.37	168.6	31.4	5.75651e+06	8.90075e+06	153181	1.14988e+06	357217	634135	9.57201e+06	8.90075e+06	918058	1.97851e+06	1.15531e+06	1.65934e+06	9	11	5	8	5	6	High	High	Peak Found	High
	Checked	Confidence	Annotated Sequence	Modifications	Qvality PEP	Qvality q-value	# Protein Groups	# Proteins	# PSMs	Master Protein Accessions	Positions in Master Proteins	Modifications in Master Proteins	# Missed Cleavages	Theo. MH+ [Da]	Contaminant	Marked as	Abundance Ratio: (A) / (M)	Abundance Ratio Adj. P-Value: (A) / (M)	Abundance Ratio Variability [%]: (A) / (M)	Abundances (Grouped): A	Abundances (Grouped): M	Abundances (Grouped) CV [%]: A	Abundances (Grouped) CV [%]: M	Abundance: F1: Sample, A, 6, 1	Abundance: F2: Sample, A, 4, 2	Abundance: F3: Sample, A, 2, 3	Abundance: F4: Sample, M, 3, 3	Abundance: F5: Sample, M, 2, 2	Abundance: F6: Sample, M, 1, 1	Abundances (Normalized): F1: Sample, A, 6, 1	Abundances (Normalized): F2: Sample, A, 4, 2	Abundances (Normalized): F3: Sample, A, 2, 3	Abundances (Normalized): F4: Sample, M, 3, 3	Abundances (Normalized): F5: Sample, M, 2, 2	Abundances (Normalized): F6: Sample, M, 1, 1	Abundances Count: F1: Sample, A, 6, 1	Abundances Count: F2: Sample, A, 4, 2	Abundances Count: F3: Sample, A, 2, 3	Abundances Count: F4: Sample, M, 3, 3	Abundances Count: F5: Sample, M, 2, 2	Abundances Count: F6: Sample, M, 1, 1	Quan Info	Found in Sample: [S1] F1: Sample, A, 6, 1	Found in Sample: [S2] F2: Sample, A, 4, 2	Found in Sample: [S3] F3: Sample, A, 2, 3	Found in Sample: [S4] F4: Sample, M, 3, 3	Found in Sample: [S5] F5: Sample, M, 2, 2	Found in Sample: [S6] F6: Sample, M, 1, 1	Confidence (by Search Engine): Sequest HT
	TRUE	High	[K].NQLGITALEFAK.[H]		0.000318316	0.000337477	1	1	6	B4EBI9	B4EBI9 [194-205]		0	1304.72	FALSE	Burkholderia	5.765	0.0665811	121.16	170.4	29.6	62.6	45.78	519453	672794	28862.6	95400.6	36086.9	23004	863754	672794	172982	164149	116712	60194.6	1	1	1	1	1	1		High	High	Peak Found	High	High	High	High
	TRUE	High	[R].IGASTPADAQK.[S]		0.010827	0.000337477	1	1	6	B4EBI9	B4EBI9 [223-233]		0	1058.55	FALSE	Burkholderia	2.775	0.416407	5.52	142.6	57.4	76.43	10.6	476098	616946	11633.5	144428	68744.6	105112	791662	616946	69723.1	248507	222334	275048	1	1	1	1	1	1		High	High	Peak Found	High	High	High	High
	TRUE	High	[K].LDPNTLAPNGDPILVIAAR.[E]		1.59061e-06	0.000337477	1	1	6	B4EBI9	B4EBI9 [58-76]		0	1960.09	FALSE	Burkholderia	2.368	0.537914	147.63	169	31	105.68	18.88	169782	1.95209e+06		90644.1		45563.2	282316	1.95209e+06		155964		119225	2	2		1		1		High	High	Not Found	High	Not Found	Peak Found	High
	TRUE	High	[K].VLLDHDAYIDTASPNGTTPLMMAAR.[G]	2xOxidation [M21; M22]	1.39326e-05	0.000337477	1	1	1	B4EBI9	B4EBI9 [149-173]		0	2705.29	FALSE	Burkholderia	100	3.74057e-17	0	200					287257						287257						1						Not Found	High	Not Found	Not Found	Not Found	Not Found	High
	TRUE	High	[K].VAAAIATTPNVDLEK.[E]		0.000200965	0.000337477	1	1	3	B4EBI9	B4EBI9 [82-96]		0	1512.83	FALSE	Burkholderia	100	3.74057e-17	0	200		42.85		59757.4	185755					99365.4	185755					1	1						High	High	Not Found	Not Found	Not Found	Not Found	High
	TRUE	High	[K].VAAAIATTPNVDLEKEDK.[A]		0.000112912	0.000337477	1	1	4	B4EBI9	B4EBI9 [82-99]		1	1884.99	FALSE	Burkholderia	3.463	0.257146	63.4	156.2	43.8	42.59	56.99	421307	503601	46640.4	81956.3	16284.8	77308	700555	503601	279529	141016	52668.4	202292	2	2	2	2	1	2		High	High	Peak Found	Peak Found	Peak Found	High	High
	TRUE	High	[K].FDDIADIGK.[Q]		0.00102803	0.000337477	1	1	10	B4EBI9	B4EBI9 [43-51]		0	993.489	FALSE	Burkholderia	3.329	0.288711	118.44	151.2	48.8	88.9	5.16	2.61402e+06	2.25133e+06	45774.6	435041	209091	277376	4.34663e+06	2.25133e+06	274340	748543	676244	725810	1	1	1	1	1	1		High	High	Peak Found	High	High	High	High
	TRUE	High	[K].AGENALMLASLNGDLGLVK.[L]	1xOxidation [M7]	2.07449e-06	0.000337477	1	1	2	B4EBI9	B4EBI9 [100-118]		0	1902	FALSE	Burkholderia	100	3.74057e-17	0	200					320738						320738						1						Not Found	High	Not Found	Not Found	Not Found	Not Found	High
	TRUE	High	[K].HYNAPDAIEILSK.[R]		8.38158e-05	0.000337477	1	1	5	B4EBI9	B4EBI9 [206-218]		0	1470.76	FALSE	Burkholderia	11.803	0.00422107	148.13	180.7	19.3	0.7	33.18	626167	1.03101e+06		81896.4	27009.6		1.0412e+06	1.03101e+06		140913	87354.5		2	2		2	2			High	High	Not Found	Peak Found	Peak Found	Not Found	High
	TRUE	High	[R].GNHASTVTLLLDQGADPQVK.[N]		1.65256e-08	0.000337477	1	1	5	B4EBI9	B4EBI9 [174-193]		0	2064.07	FALSE	Burkholderia	100	3.74057e-17	0	172.8	27.2	73.02		675641	996510	20269.9	90988.5			1.12346e+06	996510	121484	156557			2	2	1	2				High	High	Peak Found	Peak Found	Not Found	Not Found	High
	TRUE	High	[K].GWAPLHYAATNGQDAVVK.[V]		0.096779	0.00609239	1	1	3	B4EBI9	B4EBI9 [131-148]		0	1897.96	FALSE	Burkholderia	1.167	0.895619	146.99	79.4	120.6	83.76	15.26	194289	82720.8		129525		105772	323066	82720.8		222864		276773	1	2		1		1		Peak Found	High	Not Found	Peak Found	Not Found	Peak Found	High
TRUE	High	Master Protein	B4E8A5	Periplasmic cystine-binding protein OS=Burkholderia cenocepacia (strain ATCC BAA-245 / DSM 16553 / LMG 16656 / NCTC 13227 / J2315 / CF5610) OX=216591 GN=BCAL1610 PE=3 SV=1	0	FALSE	Burkholderia	88.664	55	13	78	13	264	28.4	9.44	159.07	13	0	1.813	0.86	0.462315	48.6	0.86	1.9	0.29	139.2	60.8	3.67163e+06	9.47981e+06	379562	1.10486e+06	824494	1.09764e+06	6.10524e+06	9.47981e+06	2.27482e+06	1.90105e+06	2.66658e+06	2.87219e+06	10	11	8	8	8	8	High	High	High	High
	Checked	Confidence	Annotated Sequence	Modifications	Qvality PEP	Qvality q-value	# Protein Groups	# Proteins	# PSMs	Master Protein Accessions	Positions in Master Proteins	Modifications in Master Proteins	# Missed Cleavages	Theo. MH+ [Da]	Contaminant	Marked as	Abundance Ratio: (A) / (M)	Abundance Ratio Adj. P-Value: (A) / (M)	Abundance Ratio Variability [%]: (A) / (M)	Abundances (Grouped): A	Abundances (Grouped): M	Abundances (Grouped) CV [%]: A	Abundances (Grouped) CV [%]: M	Abundance: F1: Sample, A, 6, 1	Abundance: F2: Sample, A, 4, 2	Abundance: F3: Sample, A, 2, 3	Abundance: F4: Sample, M, 3, 3	Abundance: F5: Sample, M, 2, 2	Abundance: F6: Sample, M, 1, 1	Abundances (Normalized): F1: Sample, A, 6, 1	Abundances (Normalized): F2: Sample, A, 4, 2	Abundances (Normalized): F3: Sample, A, 2, 3	Abundances (Normalized): F4: Sample, M, 3, 3	Abundances (Normalized): F5: Sample, M, 2, 2	Abundances (Normalized): F6: Sample, M, 1, 1	Abundances Count: F1: Sample, A, 6, 1	Abundances Count: F2: Sample, A, 4, 2	Abundances Count: F3: Sample, A, 2, 3	Abundances Count: F4: Sample, M, 3, 3	Abundances Count: F5: Sample, M, 2, 2	Abundances Count: F6: Sample, M, 1, 1	Quan Info	Found in Sample: [S1] F1: Sample, A, 6, 1	Found in Sample: [S2] F2: Sample, A, 4, 2	Found in Sample: [S3] F3: Sample, A, 2, 3	Found in Sample: [S4] F4: Sample, M, 3, 3	Found in Sample: [S5] F5: Sample, M, 2, 2	Found in Sample: [S6] F6: Sample, M, 1, 1	Confidence (by Search Engine): Sequest HT
	TRUE	High	[K].NSQLPLRPGANVGSANPSGIPFK.[K]		0.012081	0.000337477	1	1	2	B4E8A5	B4E8A5 [202-224]		0	2321.24	FALSE	Burkholderia	3.709	0.106053	90.94	154.8	45.2	65.35	14.61	194897	653275	27574.2	66981.3	29225.5	33394.6	324077	653275	165260	115250	94521.2	87383.9	1	1	1	1	1	1		Peak Found	High	Peak Found	High	Peak Found	Peak Found	High
	TRUE	High	[K].NSQLPLRPGANVGSANPSGIPFKK.[G]		0.00380129	0.000337477	1	1	2	B4E8A5	B4E8A5 [202-225]		1	2449.33	FALSE	Burkholderia	2.902	0.209516	56.56	174.3	25.7	66.49	87.5	114605	359125	13593.6	16315.6	7501.26	40573.8	190567	359125	81470.2	28073	24260.6	106169	1	1	1	1	1	1		Peak Found	High	Peak Found	Peak Found	Peak Found	Peak Found	High
	TRUE	High	[K].LGVALGTNYMDMAK.[S]	1xOxidation [M]	0.00226507	0.000337477	1	1	2	B4E8A5	B4E8A5 [148-161]		0	1499.72	FALSE	Burkholderia																										No Quan Values	Not Found	High	Not Found	Not Found	Not Found	Not Found	High
	TRUE	High	[K].LGVALGTNYMDMAK.[S]	2xOxidation [M10; M12]	1.1697e-05	0.000337477	1	1	8	B4E8A5	B4E8A5 [148-161]		0	1515.72	FALSE	Burkholderia	1.762	0.762233	49.07	121.9	78.1	49.55	38.3	464313	1.36061e+06	84859.7	167796	152966	250344	772066	1.36061e+06	508588	288714	494725	655075	1	1	1	1	1	1		High	High	Peak Found	High	High	High	High
	TRUE	High	[R].LDAALNDR.[L]		0.0030506	0.000337477	1	1	5	B4E8A5	B4E8A5 [186-193]		0	887.458	FALSE	Burkholderia	1.102	0.956491	3.07	109.7	90.3	61.81	25.18	219473	742265	35678.9	115190	92872.9	126595	364943	742265	213834	198199	300370	331263	1	1	1	1	1	1		High	High	Peak Found	Peak Found	Peak Found	High	High
	TRUE	High	[R].VGLEGTFPPFNSK.[S]		0.00011969	0.000337477	1	1	10	B4E8A5	B4E8A5 [41-53]		0	1392.72	FALSE	Burkholderia	1.83	0.693602	78.41	145.8	54.2	73.9	40.89	326287	1.03355e+06	29058.1	117364	39099.1	113277	542554	1.03355e+06	174154	201939	126455	296412	2	2	1	2	1	2		High	High	Peak Found	High	High	High	High
	TRUE	High	[K].WFGIDVTKPIK.[-]		0.00216471	0.000337477	1	1	2	B4E8A5	B4E8A5 [254-264]		0	1303.74	FALSE	Burkholderia	100	3.74057e-17	0	200		105.36		31459.3	358013					52310.9	358013					1	1						High	High	Not Found	Not Found	Not Found	Not Found	High
	TRUE	High	[K].SPQGELVGFDVDIAK.[A]		2.21332e-06	0.000337477	1	1	9	B4E8A5	B4E8A5 [54-68]		0	1574.81	FALSE	Burkholderia	5.06	0.0993576	114.89	161.7	38.3	67.58	39.5	696038	1.52499e+06	40794.3	159347	93185.3	49248.8	1.15738e+06	1.52499e+06	244492	274177	301380	128870	2	2	1	1	1	1		High	High	High	High	High	High	High
	TRUE	High	[K].ETLDFSPAYTYSSAQLIQR.[K]		5.75268e-07	0.000337477	1	1	4	B4E8A5	B4E8A5 [112-130]		0	2190.07	FALSE	Burkholderia	100	3.74057e-17	0	200		84.29		59627.6	391683					99149.7	391683					1	2						High	High	Not Found	Not Found	Not Found	Not Found	High
	TRUE	High	[K].FDVIANQVGITDK.[R]		1.77579e-06	0.000337477	1	1	8	B4E8A5	B4E8A5 [97-109]		0	1419.75	FALSE	Burkholderia	2.047	0.651398	29.82	142.2	57.8	52.6	37.47	728696	1.22552e+06	61237.3	154928	185081	188304	1.21169e+06	1.22552e+06	367013	266573	598590	492736	1	1	1	1	1	1		High	High	High	High	High	High	High
	TRUE	High	[K].AIDDAMAQLEADGTFTK.[I]	1xOxidation [M6]	6.29878e-07	0.000337477	1	1	22	B4E8A5	B4E8A5 [233-249]		0	1812.83	FALSE	Burkholderia	1.796	0.7485	25.31	131.4	68.6	47.67	19.3	836233	1.52693e+06	86765.3	306939	224562	295901	1.3905e+06	1.52693e+06	520010	528127	726281	774284	4	4	3	4	4	4		High	High	High	High	High	High	High
	TRUE	High	[R].DLAAGRLDAALNDR.[L]		0.0492735	0.000940953	1	1	2	B4E8A5	B4E8A5 [180-193]		1	1470.77	FALSE	Burkholderia	100	3.74057e-17	0	200					303859						303859						2						Not Found	High	Not Found	Not Found	Not Found	Not Found	High
	TRUE	High	[K].FDVIANQVGITDKR.[K]		0.0562178	0.000940953	1	1	1	B4E8A5	B4E8A5 [97-110]		1	1575.85	FALSE	Burkholderia																										No Quan Values	Not Found	High	Not Found	Not Found	Not Found	Not Found	High
	TRUE	High	[K].ISDKWFGIDVTKPIK.[-]		0.0961936	0.00609239	1	1	1	B4E8A5	B4E8A5 [250-264]		1	1746.98	FALSE	Burkholderia																										No Quan Values	Not Found	High	Not Found	Not Found	Not Found	Not Found	High
TRUE	High	Master Protein	B4EEP0	Putative exported protein OS=Burkholderia cenocepacia (strain ATCC BAA-245 / DSM 16553 / LMG 16656 / NCTC 13227 / J2315 / CF5610) OX=216591 GN=BCAL2301 PE=3 SV=1	0	FALSE	Burkholderia	88.367	47	6	46	6	183	19.7	6.8	86.22	6	0	4.06	2.02	0.0352059	119.97	2.02	4.27	-0.37	163.8	36.2	2.20465e+06	1.10978e+07	178011	747659	247530	309858	3.66592e+06	1.10978e+07	1.06687e+06	1.28644e+06	800562	810806	4	6	4	3	3	4	High	High	Peak Found	High
	Checked	Confidence	Annotated Sequence	Modifications	Qvality PEP	Qvality q-value	# Protein Groups	# Proteins	# PSMs	Master Protein Accessions	Positions in Master Proteins	Modifications in Master Proteins	# Missed Cleavages	Theo. MH+ [Da]	Contaminant	Marked as	Abundance Ratio: (A) / (M)	Abundance Ratio Adj. P-Value: (A) / (M)	Abundance Ratio Variability [%]: (A) / (M)	Abundances (Grouped): A	Abundances (Grouped): M	Abundances (Grouped) CV [%]: A	Abundances (Grouped) CV [%]: M	Abundance: F1: Sample, A, 6, 1	Abundance: F2: Sample, A, 4, 2	Abundance: F3: Sample, A, 2, 3	Abundance: F4: Sample, M, 3, 3	Abundance: F5: Sample, M, 2, 2	Abundance: F6: Sample, M, 1, 1	Abundances (Normalized): F1: Sample, A, 6, 1	Abundances (Normalized): F2: Sample, A, 4, 2	Abundances (Normalized): F3: Sample, A, 2, 3	Abundances (Normalized): F4: Sample, M, 3, 3	Abundances (Normalized): F5: Sample, M, 2, 2	Abundances (Normalized): F6: Sample, M, 1, 1	Abundances Count: F1: Sample, A, 6, 1	Abundances Count: F2: Sample, A, 4, 2	Abundances Count: F3: Sample, A, 2, 3	Abundances Count: F4: Sample, M, 3, 3	Abundances Count: F5: Sample, M, 2, 2	Abundances Count: F6: Sample, M, 1, 1	Quan Info	Found in Sample: [S1] F1: Sample, A, 6, 1	Found in Sample: [S2] F2: Sample, A, 4, 2	Found in Sample: [S3] F3: Sample, A, 2, 3	Found in Sample: [S4] F4: Sample, M, 3, 3	Found in Sample: [S5] F5: Sample, M, 2, 2	Found in Sample: [S6] F6: Sample, M, 1, 1	Confidence (by Search Engine): Sequest HT
	TRUE	High	[K].QQIQGGMEIGAVYLQPITMDPEGMMR.[K]	3xOxidation [M7; M19; M24]	0.0160371	0.000337477	1	1	1	B4EEP0	B4EEP0 [32-57]		0	2941.36	FALSE	Burkholderia																										No Quan Values	Not Found	High	Not Found	Not Found	Not Found	Not Found	High
	TRUE	High	[K].NNPTGFAEGDWMPYLQVTYK.[L]	1xOxidation [M12]	1.34886e-05	0.000337477	1	1	2	B4EEP0	B4EEP0 [75-94]		0	2347.07	FALSE	Burkholderia	100	3.74057e-17	0	200					293496						293496						1						Not Found	High	Not Found	Not Found	Not Found	Not Found	High
	TRUE	High	[K].WKAEGDLMGMVASDGPHYGDNVK.[L]	2xOxidation [M8; M10]	0.000616301	0.000337477	1	1	3	B4EEP0	B4EEP0 [103-125]		1	2509.11	FALSE	Burkholderia	100	3.74057e-17	0	146.5	53.5	133.63		48027.5	578190	4285.55			11136.9	79860.8	578190	25684.6			29141.9	2	2	1			1		Peak Found	High	Peak Found	Not Found	Not Found	Peak Found	High
	TRUE	High	[K].ASDSDIHLEADIHAVK.[N]		1.09242e-06	0.000337477	1	1	10	B4EEP0	B4EEP0 [59-74]		0	1720.85	FALSE	Burkholderia	19.301	0.000389446	142.44	174.9	25.1	96.09	93.81	834535	3.8516e+06	60282	277030	61701.4	13781.7	1.38768e+06	3.8516e+06	361287	476665	199555	36062.5	3	3	3	3	3	1		High	High	Peak Found	High	High	Peak Found	High
	TRUE	High	[K].AEGDLMGMVASDGPHYGDNVK.[L]	2xOxidation [M6; M8]	2.32275e-07	0.000337477	1	1	15	B4EEP0	B4EEP0 [105-125]		0	2194.94	FALSE	Burkholderia	2.477	0.498072	101.89	142.5	57.5	87.86	15.17	962947	4.13887e+06	92440.3	415589	162759	246993	1.6012e+06	4.13887e+06	554021	715073	526396	646306	2	2	2	2	2	2		High	High	Peak Found	High	High	High	High
	TRUE	High	[K].AEGDLMGMVASDGPHYGDNVK.[L]	1xOxidation [M]	5.2234e-05	0.000337477	1	1	5	B4EEP0	B4EEP0 [105-125]		0	2178.94	FALSE	Burkholderia	100	3.74057e-17	0	200					531035						531035						3						Not Found	High	Not Found	Not Found	Not Found	Not Found	High
	TRUE	High	[R].KASDSDIHLEADIHAVK.[N]		8.32205e-07	0.000337477	1	1	10	B4EEP0	B4EEP0 [58-74]		1	1848.95	FALSE	Burkholderia	6.014	0.0505789	115.49	172.6	27.4	100.15	14.66	359141	1.70463e+06	21003.5	55039.8	23069.4	37946.7	597184	1.70463e+06	125880	94702.9	74611.2	99295.3	4	3	2	1	1	1		High	High	Peak Found	Peak Found	Peak Found	Peak Found	High
TRUE	High	Master Protein	P00761 SWISS-PROT:P00761	Trypsin - Sus scrofa (Pig).	0	TRUE		87.846	25	5	867	5	231	24.4	7.18	1201.7	5	0	1.421	0.51	0.688072	5.14	0.51	0.03	0.56	95.3	104.7	1.11137e+09	1.40156e+09	4.30617e+08	1.18055e+09	7.53863e+08	7.66447e+08	1.84801e+09	1.40156e+09	2.58081e+09	2.03128e+09	2.43815e+09	2.00557e+09	4	6	4	4	4	4	High	High	High	High
	Checked	Confidence	Annotated Sequence	Modifications	Qvality PEP	Qvality q-value	# Protein Groups	# Proteins	# PSMs	Master Protein Accessions	Positions in Master Proteins	Modifications in Master Proteins	# Missed Cleavages	Theo. MH+ [Da]	Contaminant	Marked as	Abundance Ratio: (A) / (M)	Abundance Ratio Adj. P-Value: (A) / (M)	Abundance Ratio Variability [%]: (A) / (M)	Abundances (Grouped): A	Abundances (Grouped): M	Abundances (Grouped) CV [%]: A	Abundances (Grouped) CV [%]: M	Abundance: F1: Sample, A, 6, 1	Abundance: F2: Sample, A, 4, 2	Abundance: F3: Sample, A, 2, 3	Abundance: F4: Sample, M, 3, 3	Abundance: F5: Sample, M, 2, 2	Abundance: F6: Sample, M, 1, 1	Abundances (Normalized): F1: Sample, A, 6, 1	Abundances (Normalized): F2: Sample, A, 4, 2	Abundances (Normalized): F3: Sample, A, 2, 3	Abundances (Normalized): F4: Sample, M, 3, 3	Abundances (Normalized): F5: Sample, M, 2, 2	Abundances (Normalized): F6: Sample, M, 1, 1	Abundances Count: F1: Sample, A, 6, 1	Abundances Count: F2: Sample, A, 4, 2	Abundances Count: F3: Sample, A, 2, 3	Abundances Count: F4: Sample, M, 3, 3	Abundances Count: F5: Sample, M, 2, 2	Abundances Count: F6: Sample, M, 1, 1	Quan Info	Found in Sample: [S1] F1: Sample, A, 6, 1	Found in Sample: [S2] F2: Sample, A, 4, 2	Found in Sample: [S3] F3: Sample, A, 2, 3	Found in Sample: [S4] F4: Sample, M, 3, 3	Found in Sample: [S5] F5: Sample, M, 2, 2	Found in Sample: [S6] F6: Sample, M, 1, 1	Confidence (by Search Engine): Sequest HT
	TRUE	High	[R].LGEHNIDVLEGNEQFINAAK.[I]		7.18623e-10	0.000337477	1	1	290	P00761 SWISS-PROT:P00761	P00761 SWISS-PROT:P00761 [58-77]		0	2211.1	TRUE		1.923	0.693602	15.52	132.4	67.6	4.19	18.29	1.51818e+08	2.4812e+08	4.48e+07	9.06347e+07	3.98934e+07	4.13277e+07	2.52446e+08	2.4812e+08	2.68499e+08	1.55948e+08	1.29023e+08	1.08142e+08	34	20	13	24	23	17		High	High	High	High	High	High	High
	TRUE	High	[K].LSSPATLNSR.[V]		2.97299e-05	0.000337477	1	1	143	P00761 SWISS-PROT:P00761	P00761 SWISS-PROT:P00761 [98-107]		0	1045.56	TRUE		0.7	0.87629	51.16	82.4	117.6	37.18	23.18	2.50212e+08	2.53857e+08	9.31054e+07	3.03241e+08	2.49681e+08	2.27013e+08	4.16057e+08	2.53857e+08	5.58008e+08	5.21764e+08	8.0752e+08	5.94027e+08	10	8	10	13	10	8		High	High	High	High	High	High	High
	TRUE	High	[K].IITHPNFNGNTLDNDIMLIK.[L]		4.82958e-07	0.000337477	1	1	2	P00761 SWISS-PROT:P00761	P00761 SWISS-PROT:P00761 [78-97]		0	2283.18	TRUE		100	3.74057e-17	0	200					749692						749692						2						Not Found	High	Not Found	Not Found	Not Found	Not Found	High
	TRUE	High	[K].IITHPNFNGNTLDNDIMLIK.[L]	1xOxidation [M17]	4.17317e-08	0.000337477	1	1	113	P00761 SWISS-PROT:P00761	P00761 SWISS-PROT:P00761 [78-97]		0	2299.18	TRUE		5.828	0.064376	74.19	170.7	29.3	26.35	77.97	3.48254e+07	8.79636e+07	1.6642e+07	2.06832e+07	4.6668e+06	2.53085e+06	5.79081e+07	8.79636e+07	9.97406e+07	3.55881e+07	1.50934e+07	6.62248e+06	22	11	9	16	8	10		High	High	High	High	High	High	High
	TRUE	High	[R].VATVSLPR.[S]		0.00148701	0.000337477	1	1	318	P00761 SWISS-PROT:P00761	P00761 SWISS-PROT:P00761 [108-115]		0	842.509	TRUE		0.865	0.967149	46.11	91.9	108.1	35.69	7.6	6.74517e+08	8.1077e+08	2.7607e+08	7.65992e+08	4.59622e+08	4.95575e+08	1.1216e+09	8.1077e+08	1.65457e+09	1.31798e+09	1.48651e+09	1.29677e+09	14	11	14	11	15	10		High	High	High	High	High	High	High
	TRUE	High	[K].IITHPNFNGNTLDNDIMLIKLSSPATLNSR.[V]	1xOxidation [M17]	0.110514	0.00793511	1	1	1	P00761 SWISS-PROT:P00761	P00761 SWISS-PROT:P00761 [78-107]		1	3325.72	TRUE		100	3.74057e-17	0	200					95110.2						95110.2						1						Not Found	High	Not Found	Not Found	Not Found	Not Found	High
TRUE	High	Master Protein	B4EBE6	Chaperone SurA OS=Burkholderia cenocepacia (strain ATCC BAA-245 / DSM 16553 / LMG 16656 / NCTC 13227 / J2315 / CF5610) OX=216591 GN=surA PE=3 SV=1	0	FALSE	Burkholderia	86.949	44	16	78	16	442	47.9	6.99	134.9	16	0	1.647	0.72	0.545812	111.23	1.53	0.72	-6.64	140.7	59.3	2.66486e+06	2.45217e+06		838278	429345	494120	4.43117e+06	2.45217e+06		1.44236e+06	1.38859e+06	1.29297e+06	13	14		13	12	12	High	High	Not Found	High
	Checked	Confidence	Annotated Sequence	Modifications	Qvality PEP	Qvality q-value	# Protein Groups	# Proteins	# PSMs	Master Protein Accessions	Positions in Master Proteins	Modifications in Master Proteins	# Missed Cleavages	Theo. MH+ [Da]	Contaminant	Marked as	Abundance Ratio: (A) / (M)	Abundance Ratio Adj. P-Value: (A) / (M)	Abundance Ratio Variability [%]: (A) / (M)	Abundances (Grouped): A	Abundances (Grouped): M	Abundances (Grouped) CV [%]: A	Abundances (Grouped) CV [%]: M	Abundance: F1: Sample, A, 6, 1	Abundance: F2: Sample, A, 4, 2	Abundance: F3: Sample, A, 2, 3	Abundance: F4: Sample, M, 3, 3	Abundance: F5: Sample, M, 2, 2	Abundance: F6: Sample, M, 1, 1	Abundances (Normalized): F1: Sample, A, 6, 1	Abundances (Normalized): F2: Sample, A, 4, 2	Abundances (Normalized): F3: Sample, A, 2, 3	Abundances (Normalized): F4: Sample, M, 3, 3	Abundances (Normalized): F5: Sample, M, 2, 2	Abundances (Normalized): F6: Sample, M, 1, 1	Abundances Count: F1: Sample, A, 6, 1	Abundances Count: F2: Sample, A, 4, 2	Abundances Count: F3: Sample, A, 2, 3	Abundances Count: F4: Sample, M, 3, 3	Abundances Count: F5: Sample, M, 2, 2	Abundances Count: F6: Sample, M, 1, 1	Quan Info	Found in Sample: [S1] F1: Sample, A, 6, 1	Found in Sample: [S2] F2: Sample, A, 4, 2	Found in Sample: [S3] F3: Sample, A, 2, 3	Found in Sample: [S4] F4: Sample, M, 3, 3	Found in Sample: [S5] F5: Sample, M, 2, 2	Found in Sample: [S6] F6: Sample, M, 1, 1	Confidence (by Search Engine): Sequest HT
	TRUE	High	[R].NQVEAGGDFAK.[F]		0.00563972	0.000337477	1	1	6	B4EBE6	B4EBE6 [322-332]		0	1135.54	FALSE	Burkholderia	0.523	0.763325	104.46	95.8	104.2	85.1	8.84	24084.5	161076		50806.8	28109.6	29239.1	40048.1	161076		87419.5	90912.1	76510	1	1		1	1	1		High	High	Not Found	High	High	High	High
	TRUE	High	[R].LQQQNAPVPPADQLR.[G]		0.0172124	0.000337477	1	1	3	B4EBE6	B4EBE6 [57-71]		0	1674.89	FALSE	Burkholderia	1.769	0.586007	74.89	139.1	60.9	35.39	13.22	82639	82404.1		22981.3	14406.8	19728.6	137413	82404.1		39542.1	46594.7	51624	1	1		1	1	1		Peak Found	High	Not Found	Peak Found	High	High	High
	TRUE	High	[K].ITVSDAEVANYIASQR.[G]		7.41094e-05	0.000337477	1	1	5	B4EBE6	B4EBE6 [154-169]		0	1736.88	FALSE	Burkholderia	100	3.74057e-17	0	200		11.55		109632	154762					182298	154762					2	2						High	High	Not Found	Not Found	Not Found	Not Found	High
	TRUE	High	[R].VDDATVQATLQR.[L]		2.91577e-05	0.000337477	1	1	6	B4EBE6	B4EBE6 [95-106]		0	1316.68	FALSE	Burkholderia	0.964	0.995607	116.02	137.7	62.3	67.86	24.88	446458	260935		115792	83696.1	64003	742376	260935		199235	270690	167477	2	1		1	1	1		High	High	Not Found	High	Peak Found	Peak Found	High
	TRUE	High	[K].SPSALPADVVEAASK.[L]		0.00117779	0.000337477	1	1	9	B4EBE6	B4EBE6 [240-254]		0	1441.75	FALSE	Burkholderia	1.89	0.707596	77.9	139.4	60.6	27.35	3.11	495149	556491		176630	91043.4	109142	823341	556491		303913	294453	285593	2	2		2	2	2		High	High	Not Found	High	High	High	High
	TRUE	High	[K].SGADFER.[L]		0.00804611	0.000337477	1	1	5	B4EBE6	B4EBE6 [213-219]		0	781.348	FALSE	Burkholderia	1.175	0.900866	118.06	119.9	80.1	50.75	8.56	101113	79335		44808.5	20875.3	30440	168132	79335		77098.6	67515.1	79652.5	1	1		1	1	1		High	High	Not Found	High	High	Peak Found	High
	TRUE	High	[R].LAQANGMTLDQYR.[A]	1xOxidation [M7]	8.38158e-05	0.000337477	1	1	5	B4EBE6	B4EBE6 [107-119]		0	1496.72	FALSE	Burkholderia	1.759	0.65387	147.42	150.4	49.6	70.14	19.27	342060	191654		80992.1	33683.3	36803.7	568783	191654		139357	108939	96304.3	1	1		1	1	1		High	High	Not Found	High	High	High	High
	TRUE	High	[R].EAEGSVQQQMDIAR.[Q]	1xOxidation [M10]	0.000233251	0.000337477	1	1	5	B4EBE6	B4EBE6 [393-406]		0	1577.72	FALSE	Burkholderia	0.517	0.73173	113.39	105.1	94.9	70.36	18.17	18739.8	92876		28230.9	13073.7	23053.9	31160.9	92876		48574.8	42283.2	60325.1	1	1		1	1	1		High	High	Not Found	High	Peak Found	High	High
	TRUE	High	[R].DSSYVQYK.[I]		0.00129794	0.000337477	1	1	8	B4EBE6	B4EBE6 [427-434]		0	989.457	FALSE	Burkholderia	1.315	0.893423	147.13	126.9	73.1	59.7	9.94	371119	250760		133099	58967.6	86529.8	617101	250760		229013	190713	226423	1	1		1	1	1		High	High	Not Found	High	High	High	High
	TRUE	High	[K].KAEALLQQAK.[S]		0.00241654	0.000337477	1	1	2	B4EBE6	B4EBE6 [203-212]		1	1099.65	FALSE	Burkholderia	1.542	0.699742	147.3	143.3	56.7	18.8	27.74	50491.2	64259.3		16884.8	12883.6	9430.78	83957.5	64259.3		29052.4	41668.3	24677.6	1	1		1	1	1		High	High	Not Found	Peak Found	Peak Found	Peak Found	High
	TRUE	High	[K].APTNAPQADIEAAQK.[K]		1.11062e-05	0.000337477	1	1	3	B4EBE6	B4EBE6 [188-202]		0	1524.77	FALSE	Burkholderia																										Not Reliable	Not Found	High	Not Found	Not Found	Not Found	Not Found	High
	TRUE	High	[R].GPNASQQQDLR.[F]		0.000162286	0.000337477	1	1	6	B4EBE6	B4EBE6 [170-180]		0	1213.59	FALSE	Burkholderia	1.277	0.836215	147.1	127.9	72.1	35.69	18.55	81012.5	80418.7		34090.8	19471.6	16634.5	134709	80418.7		58657.4	62975.1	43527.5	1	1		1	1	1		High	High	Not Found	High	High	High	High
	TRUE	High	[R].AMNNLQDGQISQPIR.[T]	1xOxidation [M2]	0.000344046	0.000337477	1	1	6	B4EBE6	B4EBE6 [364-378]		0	1700.84	FALSE	Burkholderia	0.01	3.74057e-17	0	156.4	43.6		4.93		118642		18537.5		13069.3		118642		31896.1		34198.5		2		1		1		High	High	Not Found	High	High	High	High
	TRUE	High	[R].GQVLNQMVLER.[I]	1xOxidation [M7]	0.000176545	0.000337477	1	1	5	B4EBE6	B4EBE6 [72-82]		0	1302.68	FALSE	Burkholderia	1.486	0.797633	147.26	141.7	58.3	72.46	12.19	377848	202564		100117	42152.3	56045.2	628292	202564		172263	136329	146654	1	1		1	1	1		High	High	Not Found	High	High	Peak Found	High
	TRUE	High	[R].KAEQAYADWLR.[E]		0.0673627	0.00154699	1	1	1	B4EBE6	B4EBE6 [413-423]		1	1350.68	FALSE	Burkholderia																										No Quan Values	Not Found	High	Not Found	Not Found	Not Found	Not Found	High
	TRUE	High	[K].LRPGQVNPTLIR.[V]		0.107891	0.00740918	1	1	3	B4EBE6	B4EBE6 [255-266]		0	1363.82	FALSE	Burkholderia	4.392	0.061394	147.92	174.2	25.8	38.7	20.98	164513	155998		15307.4	10981.3		273555	155998		26338.3	35515.9		2	2		1	1			High	High	Not Found	Peak Found	Peak Found	Not Found	High
TRUE	High	Master Protein	B4EBS5	Maltose-binding protein OS=Burkholderia cenocepacia (strain ATCC BAA-245 / DSM 16553 / LMG 16656 / NCTC 13227 / J2315 / CF5610) OX=216591 GN=malE PE=4 SV=1	0	FALSE	Burkholderia	84.099	49	16	61	16	415	44.2	8.85	120.73	16	0	0.579	-0.79	0.902179	10.98	-0.89	0.34	-0.79	83.9	116.1	1.2249e+06	4.28348e+06	118796	1.63746e+06	866980	1.34667e+06	2.03678e+06	4.28348e+06	711979	2.81746e+06	2.80399e+06	3.52383e+06	13	14	5	11	11	12	High	High	High	High
	Checked	Confidence	Annotated Sequence	Modifications	Qvality PEP	Qvality q-value	# Protein Groups	# Proteins	# PSMs	Master Protein Accessions	Positions in Master Proteins	Modifications in Master Proteins	# Missed Cleavages	Theo. MH+ [Da]	Contaminant	Marked as	Abundance Ratio: (A) / (M)	Abundance Ratio Adj. P-Value: (A) / (M)	Abundance Ratio Variability [%]: (A) / (M)	Abundances (Grouped): A	Abundances (Grouped): M	Abundances (Grouped) CV [%]: A	Abundances (Grouped) CV [%]: M	Abundance: F1: Sample, A, 6, 1	Abundance: F2: Sample, A, 4, 2	Abundance: F3: Sample, A, 2, 3	Abundance: F4: Sample, M, 3, 3	Abundance: F5: Sample, M, 2, 2	Abundance: F6: Sample, M, 1, 1	Abundances (Normalized): F1: Sample, A, 6, 1	Abundances (Normalized): F2: Sample, A, 4, 2	Abundances (Normalized): F3: Sample, A, 2, 3	Abundances (Normalized): F4: Sample, M, 3, 3	Abundances (Normalized): F5: Sample, M, 2, 2	Abundances (Normalized): F6: Sample, M, 1, 1	Abundances Count: F1: Sample, A, 6, 1	Abundances Count: F2: Sample, A, 4, 2	Abundances Count: F3: Sample, A, 2, 3	Abundances Count: F4: Sample, M, 3, 3	Abundances Count: F5: Sample, M, 2, 2	Abundances Count: F6: Sample, M, 1, 1	Quan Info	Found in Sample: [S1] F1: Sample, A, 6, 1	Found in Sample: [S2] F2: Sample, A, 4, 2	Found in Sample: [S3] F3: Sample, A, 2, 3	Found in Sample: [S4] F4: Sample, M, 3, 3	Found in Sample: [S5] F5: Sample, M, 2, 2	Found in Sample: [S6] F6: Sample, M, 1, 1	Confidence (by Search Engine): Sequest HT
	TRUE	High	[K].IQGYFDTGR.[N]		0.0025615	0.000337477	1	1	3	B4EBS5	B4EBS5 [232-240]		0	1056.51	FALSE	Burkholderia	0.672	0.952697	100.5	114.8	85.2	47	24.44	72676.5	241141		73568.7	35755.4	68754.7	120848	241141		126584	115640	179911	1	1		1	1	1		High	High	Not Found	Peak Found	Peak Found	High	High
	TRUE	High	[R].VNWLYINK.[A]		0.00774031	0.000337477	1	1	1	B4EBS5	B4EBS5 [141-148]		0	1049.58	FALSE	Burkholderia																										No Quan Values	Not Found	High	Not Found	Not Found	Not Found	Not Found	High
	TRUE	High	[K].VISGDSPSAAQIK.[G]		7.45424e-07	0.000337477	1	1	7	B4EBS5	B4EBS5 [78-90]		0	1272.68	FALSE	Burkholderia	0.498	0.646509	53.93	77.6	122.4	61	15.73	255218	843322	40742.9	388956	199462	325939	424380	843322	244184	669246	645102	852887	1	1	1	1	1	1		High	High	High	High	High	High	High
	TRUE	High	[K].SYADEQTAIK.[S]		0.0153311	0.000337477	1	1	7	B4EBS5	B4EBS5 [356-365]		0	1125.54	FALSE	Burkholderia	0.483	0.746668	67.38	72.3	127.7	61.33	17.15	75055.9	315967		203903	110291	98706	124804	315967		350841	356702	258284	1	1		1	1	1		High	High	Not Found	Peak Found	High	High	High
	TRUE	High	[K].SGGFVPSLAHGMAQGDATAGAITDVVTK.[F]	1xOxidation [M12]	9.29692e-05	0.000337477	1	1	4	B4EBS5	B4EBS5 [366-393]		0	2674.31	FALSE	Burkholderia	1.133	0.956574	123.55	119.5	80.5	37.29	16.01	165185	471375		177251	70169.7	92651.5	274673	471375		304983	226943	242441	1	1		1	1	1		Peak Found	High	Not Found	Peak Found	High	High	High
	TRUE	High	[K].TIMTPDFQEQFSLLK.[G]	1xOxidation [M3]	0.00136695	0.000337477	1	1	3	B4EBS5	B4EBS5 [321-335]		0	1813.9	FALSE	Burkholderia	100	3.74057e-17	0	200		59.21		75951	308207					126292	308207					1	1						High	High	Not Found	Not Found	Not Found	Not Found	High
	TRUE	High	[K].DFAVAGGAGAAAMTALK.[T]		0.0022215	0.000337477	1	1	2	B4EBS5	B4EBS5 [59-75]		0	1521.77	FALSE	Burkholderia																										No Quan Values	Not Found	High	Not Found	Not Found	Not Found	Not Found	High
	TRUE	High	[K].DFAVAGGAGAAAMTALK.[T]	1xOxidation [M13]	9.90614e-09	0.000337477	1	1	9	B4EBS5	B4EBS5 [59-75]		0	1537.77	FALSE	Burkholderia	0.655	0.896675	69.98	96.5	103.5	47.97	8.19	124066	418067		166236	104236	120407	206299	418067		286030	337120	315070	1	2		1	1	1		High	High	Not Found	High	High	High	High
	TRUE	High	[K].AGMQFMGDWAK.[G]	2xOxidation [M3; M6]	0.000481835	0.000337477	1	1	5	B4EBS5	B4EBS5 [257-267]		0	1273.53	FALSE	Burkholderia	0.811	0.982373	57.88	73.7	126.3	74.66	21.9	34220.4	180581	8925.21	38343.5	31235.5	37290.7	56902.2	180581	53491.4	65974.8	101022	97578.8	1	1	1	1	1	1		High	High	Peak Found	High	High	High	High
	TRUE	High	[K].AVGVLKDDLQK.[Q]		0.00473633	0.000337477	1	1	5	B4EBS5	B4EBS5 [42-52]		1	1185.68	FALSE	Burkholderia	0.579	0.871792	91.98	73.3	126.7	57.85	31.76	63693.7	270071	18318.1	110286	54794.1	117137	105911	270071	109786	189761	177215	306514	1	1	1	1	1	1		High	High	Peak Found	High	High	High	High
	TRUE	High	[R].DWNLATAMVINGK.[A]	1xOxidation [M8]	8.7704e-05	0.000337477	1	1	3	B4EBS5	B4EBS5 [244-256]		0	1448.72	FALSE	Burkholderia	0.881	0.994428	29.75	108.9	91.1	42	25.56	44540.8	136641		46179.7	38352.4	32143.5	74063.1	136641		79457.9	124039	84110	1	1		1	1	1		Peak Found	High	Not Found	Peak Found	Peak Found	Peak Found	High
	TRUE	High	[K].KSYADEQTAIK.[S]		0.00467546	0.000337477	1	1	4	B4EBS5	B4EBS5 [355-365]		1	1253.64	FALSE	Burkholderia	0.416	0.563855	99.59	87.6	112.4	63.66	21.12	21569.9	94584.7		32550.5	23095	32973.2	35866.8	94584.7		56007.2	74693.9	86281.2	1	1		1	1	1		High	High	Not Found	Peak Found	Peak Found	High	High
	TRUE	High	[K].GHTVAAPFSVHR.[V]		0.000353076	0.000337477	1	1	2	B4EBS5	B4EBS5 [129-140]		0	1278.67	FALSE	Burkholderia	9.439	0.00195382	778.36	150.9	49.1	119.53		7689.25	152406				5484.23	12785.8	152406				14350.6	1	2				1		Peak Found	High	Not Found	Not Found	Not Found	Peak Found	High
	TRUE	High	[K].GEFENAGK.[K]		0.0292934	0.000337477	1	1	2	B4EBS5	B4EBS5 [268-275]		0	851.389	FALSE	Burkholderia	0.79	0.970111	30.66	86.3	113.7	40.48	17.29	17681.5	69347.6	11112.1	38840.1	27126.4	36032.1	29401	69347.6	66598.1	66829.2	87732.4	94285.2	1	1	1	1	1	1		Peak Found	High	Peak Found	Peak Found	Peak Found	High	High
	TRUE	High	[K].ALVDLDQATLTSPQMLSVFDTVR.[K]	1xOxidation [M15]	0.048048	0.000940953	1	1	1	B4EBS5	B4EBS5 [208-230]		0	2536.3	FALSE	Burkholderia																										No Quan Values	Not Found	High	Not Found	Not Found	Not Found	Not Found	High
	TRUE	High	[K].VPTTWPEFFAVADK.[L]		0.0518156	0.000940953	1	1	1	B4EBS5	B4EBS5 [158-171]		0	1607.81	FALSE	Burkholderia	100	3.74057e-17	0	200					79735						79735						1						Not Found	High	Not Found	Not Found	Not Found	Not Found	High
	TRUE	High	[K].NATPGQLALAK.[T]		0.0973676	0.00609239	1	1	2	B4EBS5	B4EBS5 [310-320]		0	1083.62	FALSE	Burkholderia	0.448	0.567737	25.35	83.4	116.6	50.38	32.39	267351	702031	39697.6	361347	172463	379148	444555	702031	237919	621742	557782	992119	1	1	1	1	1	1		High	Peak Found	Peak Found	Peak Found	Peak Found	High	High
TRUE	High	Master Protein	B4ED75	Peptidyl-prolyl cis-trans isomerase OS=Burkholderia cenocepacia (strain ATCC BAA-245 / DSM 16553 / LMG 16656 / NCTC 13227 / J2315 / CF5610) OX=216591 GN=ppiA PE=3 SV=1	0	FALSE	Burkholderia	81.851	62	17	92	17	191	20.3	9.42	157.81	17	0	1.069	0.1	0.901177	74.87	-0.92	1.81	0.1	99.3	100.7	7.7089e+06	5.08118e+07	2.18208e+06	6.9091e+06	4.09701e+06	7.93114e+06	1.28185e+07	5.08118e+07	1.30778e+07	1.1888e+07	1.32506e+07	2.07534e+07	14	17	14	13	13	14	High	High	High	High
	Checked	Confidence	Annotated Sequence	Modifications	Qvality PEP	Qvality q-value	# Protein Groups	# Proteins	# PSMs	Master Protein Accessions	Positions in Master Proteins	Modifications in Master Proteins	# Missed Cleavages	Theo. MH+ [Da]	Contaminant	Marked as	Abundance Ratio: (A) / (M)	Abundance Ratio Adj. P-Value: (A) / (M)	Abundance Ratio Variability [%]: (A) / (M)	Abundances (Grouped): A	Abundances (Grouped): M	Abundances (Grouped) CV [%]: A	Abundances (Grouped) CV [%]: M	Abundance: F1: Sample, A, 6, 1	Abundance: F2: Sample, A, 4, 2	Abundance: F3: Sample, A, 2, 3	Abundance: F4: Sample, M, 3, 3	Abundance: F5: Sample, M, 2, 2	Abundance: F6: Sample, M, 1, 1	Abundances (Normalized): F1: Sample, A, 6, 1	Abundances (Normalized): F2: Sample, A, 4, 2	Abundances (Normalized): F3: Sample, A, 2, 3	Abundances (Normalized): F4: Sample, M, 3, 3	Abundances (Normalized): F5: Sample, M, 2, 2	Abundances (Normalized): F6: Sample, M, 1, 1	Abundances Count: F1: Sample, A, 6, 1	Abundances Count: F2: Sample, A, 4, 2	Abundances Count: F3: Sample, A, 2, 3	Abundances Count: F4: Sample, M, 3, 3	Abundances Count: F5: Sample, M, 2, 2	Abundances Count: F6: Sample, M, 1, 1	Quan Info	Found in Sample: [S1] F1: Sample, A, 6, 1	Found in Sample: [S2] F2: Sample, A, 4, 2	Found in Sample: [S3] F3: Sample, A, 2, 3	Found in Sample: [S4] F4: Sample, M, 3, 3	Found in Sample: [S5] F5: Sample, M, 2, 2	Found in Sample: [S6] F6: Sample, M, 1, 1	Confidence (by Search Engine): Sequest HT
	TRUE	High	[K].NLTGTIAMAR.[T]	1xOxidation [M8]	5.32591e-05	0.000337477	1	1	14	B4ED75	B4ED75 [106-115]		0	1063.56	FALSE	Burkholderia	0.958	0.990468	83.52	100.8	99.2	77.26	33.38	1.3402e+06	7155760	328187	1.19279e+06	677509	1.38922e+06	2.2285e+06	7155760	1.96692e+06	2.05234e+06	2.1912e+06	3.63517e+06	2	1	2	2	2	1		High	High	High	High	High	High	High
	TRUE	High	[K].IEGVATTSR.[G]		0.00831011	0.000337477	1	1	7	B4ED75	B4ED75 [162-170]		0	933.5	FALSE	Burkholderia	0.806	0.984024	115.81	72.2	127.8	120.01	24.47	45676.3	724845	18569.1	80297.2	60903.7	87453.5	75951.2	724845	111290	138161	196975	228840	1	1	1	1	1	1		Peak Found	High	High	High	High	High	High
	TRUE	High	[R].VELYPEK.[A]		0.0196978	0.000337477	1	1	5	B4ED75	B4ED75 [41-47]		0	877.467	FALSE	Burkholderia	0.996	0.997516	61.57	106.2	93.8	86.55	33.13	881667	5209115	191929	671116	400163	795988	1.46605e+06	5209115	1.15029e+06	1.15474e+06	1.29421e+06	2.08286e+06	1	1	1	1	1	1		High	High	High	Peak Found	Peak Found	High	High
	TRUE	High	[K].VVSGLDVVK.[K]		0.0189535	0.000337477	1	1	5	B4ED75	B4ED75 [152-160]		0	915.551	FALSE	Burkholderia	1.069	0.990468	71.11	99.1	100.9	83.49	34.76	1.086e+06	7026583	317144	1.0332e+06	598024	1.24034e+06	1.80581e+06	7026583	1.90074e+06	1.77775e+06	1.93413e+06	3.2456e+06	1	1	1	1	1	1		Peak Found	High	High	High	Peak Found	Peak Found	High
	TRUE	High	[K].SVANFLDYVK.[A]		0.000279637	0.000337477	1	1	10	B4ED75	B4ED75 [51-60]		0	1155.6	FALSE	Burkholderia	1.994	0.668488	57.38	132.6	67.4	88.38	11.58	1.0863e+06	6487322	225954	644038	284042	346251	1.80631e+06	6487322	1.3542e+06	1.10815e+06	918650	906035	1	1	1	1	1	1		Peak Found	High	High	Peak Found	High	High	High
	TRUE	High	[K].TSQGDIR.[V]		0.0181203	0.000337477	1	1	1	B4ED75	B4ED75 [34-40]		0	776.39	FALSE	Burkholderia	0.833	0.997516	54.13	52.8	147.2	89.36	42.04	9037.79	73224.8	3341.8	13978	17260.7	22810.4	15028.2	73224.8	20028.4	24050.9	55824.5	59688.1	1	1	1	1	1	1		Peak Found	High	Peak Found	Peak Found	Peak Found	Peak Found	High
	TRUE	High	[K].TSQGDIRVELYPEKAPK.[S]		0.000437222	0.000337477	1	1	2	B4ED75	B4ED75 [34-50]		2	1931.02	FALSE	Burkholderia																										No Quan Values	Not Found	High	Not Found	Not Found	Not Found	Not Found	High
	TRUE	High	[K].TNFEEKPTR.[A]		0.000469511	0.000337477	1	1	9	B4ED75	B4ED75 [85-93]		0	1121.56	FALSE	Burkholderia	1.118	0.971103	97.35	92.6	107.4	99.8	29.47	208336	2283853	93740.2	292074	201624	344895	346424	2283853	561812	502549	652094	902487	1	1	1	1	1	1		High	High	High	High	High	High	High
	TRUE	High	[K].AGQYNGTIFHR.[V]		6.06261e-05	0.000337477	1	1	7	B4ED75	B4ED75 [61-71]		0	1263.62	FALSE	Burkholderia	1.186	0.967149	82.12	108.5	91.5	105.41	28.19	402533	4.86287e+06	176984	519642	227207	483326	669338	4.86287e+06	1.06072e+06	894108	734834	1.26472e+06	3	2	2	3	3	3		Peak Found	High	High	High	Peak Found	Peak Found	High
	TRUE	High	[K].KIEGVATTSR.[G]		0.00261172	0.000337477	1	1	3	B4ED75	B4ED75 [161-170]		1	1061.59	FALSE	Burkholderia	0.925	0.987036	50.8	86.4	113.6	54.62	30.4	185628	925443	83409.8	314074	203348	368692	308664	925443	499899	540404	657668	964758	1	1	1	1	1	1		Peak Found	High	Peak Found	High	Peak Found	Peak Found	High
	TRUE	High	[K].KIEGVATTSRGPMQDVPAQPVVIESASIVSK.[-]	1xOxidation [M13]	0.0049878	0.000337477	1	1	1	B4ED75	B4ED75 [161-191]		2	3210.7	FALSE	Burkholderia	100	3.74057e-17	0	200					68391.3						68391.3						1						Not Found	High	Not Found	Not Found	Not Found	Not Found	High
	TRUE	High	[R].APIPLESR.[N]		0.0300505	0.000337477	1	1	2	B4ED75	B4ED75 [94-101]		0	882.504	FALSE	Burkholderia	0.962	0.990468	113.26	106.2	93.8	85.82	48.67	1.14213e+06	6.84266e+06	263051	952114	518952	1.37664e+06	1.89915e+06	6.84266e+06	1.57654e+06	1.63823e+06	1.6784e+06	3.60227e+06	1	1	1	1	1	1		Peak Found	High	Peak Found	High	Peak Found	Peak Found	High
	TRUE	High	[K].GFMIQGGGYK.[T]	1xOxidation [M3]	0.0022215	0.000337477	1	1	7	B4ED75	B4ED75 [75-84]		0	1073.51	FALSE	Burkholderia	1.256	0.952806	84.44	90.7	109.3	78.88	34.33	847893	5.27946e+06	267516	741913	597431	996581	1.40989e+06	5.27946e+06	1.6033e+06	1.27655e+06	1.93221e+06	2.60776e+06	2	2	1	1	2	2		Peak Found	High	High	High	High	Peak Found	High
	TRUE	High	[R].GPMQDVPAQPVVIESASIVSK.[-]	1xOxidation [M3]	9.94155e-08	0.000337477	1	1	10	B4ED75	B4ED75 [171-191]		0	2168.13	FALSE	Burkholderia	1.557	0.839724	82.24	108.9	91.1	79.96	18.62	422366	3.14095e+06	180316	403471	279295	387183	702317	3.14095e+06	1.08069e+06	694223	903299	1.01314e+06	1	1	1	1	1	1		High	High	Peak Found	High	Peak Found	High	High
	TRUE	High	[R].GPMQDVPAQPVVIESASIVSK.[-]		0.000783195	0.000337477	1	1	3	B4ED75	B4ED75 [171-191]		0	2152.13	FALSE	Burkholderia	100	3.74057e-17	0	200					318395						318395						2						Not Found	High	Not Found	Not Found	Not Found	Not Found	High
	TRUE	High	[R].VELYPEKAPK.[S]		0.0518156	0.000940953	1	1	4	B4ED75	B4ED75 [41-50]		1	1173.65	FALSE	Burkholderia	1.787	0.583101	7.67	121.1	78.9	50.76	50.66	35046.5	189994	25864.4	50401.2	31248.4	80021.4	58275.9	189994	155013	86721.6	101064	209392	1	1	1	1	1	1		High	Peak Found	Peak Found	High	High	High	High
	TRUE	High	[R].NGLKNLTGTIAMAR.[T]	1xOxidation [M12]	0.0555179	0.000940953	1	1	1	B4ED75	B4ED75 [102-115]		1	1475.8	FALSE	Burkholderia	100	3.74057e-17	0	200		61.46		16095.2	82607	6068.22				26763.2	82607	36368.6				1	1	1					Peak Found	High	Peak Found	Not Found	Not Found	Not Found	High
	TRUE	High	[K].TNFEEKPTRAPIPLESR.[N]		0.0830912	0.00420626	1	1	1	B4ED75	B4ED75 [85-101]		1	1985.05	FALSE	Burkholderia	1	0.96188	7412.26	164.1	35.9				140372				11739.8		140372				30719.5		1				1		Not Found	High	Not Found	Not Found	Not Found	Peak Found	High
TRUE	High	Master Protein	B4EAH7	Periplasmic serine endoprotease DegP-like OS=Burkholderia cenocepacia (strain ATCC BAA-245 / DSM 16553 / LMG 16656 / NCTC 13227 / J2315 / CF5610) OX=216591 GN=mucD1 PE=3 SV=1	0	FALSE	Burkholderia	80.364	43	18	71	18	494	51.7	8.78	104.16	18	0	1.709	0.77	0.521469	66.07	1.31	0.77	-6.64	141	59	2.97476e+06	4.88389e+06		1.19416e+06	646325	662982	4.94647e+06	4.88389e+06		2.0547e+06	2.09035e+06	1.73483e+06	17	18		15	17	14	High	High	Not Found	High
	Checked	Confidence	Annotated Sequence	Modifications	Qvality PEP	Qvality q-value	# Protein Groups	# Proteins	# PSMs	Master Protein Accessions	Positions in Master Proteins	Modifications in Master Proteins	# Missed Cleavages	Theo. MH+ [Da]	Contaminant	Marked as	Abundance Ratio: (A) / (M)	Abundance Ratio Adj. P-Value: (A) / (M)	Abundance Ratio Variability [%]: (A) / (M)	Abundances (Grouped): A	Abundances (Grouped): M	Abundances (Grouped) CV [%]: A	Abundances (Grouped) CV [%]: M	Abundance: F1: Sample, A, 6, 1	Abundance: F2: Sample, A, 4, 2	Abundance: F3: Sample, A, 2, 3	Abundance: F4: Sample, M, 3, 3	Abundance: F5: Sample, M, 2, 2	Abundance: F6: Sample, M, 1, 1	Abundances (Normalized): F1: Sample, A, 6, 1	Abundances (Normalized): F2: Sample, A, 4, 2	Abundances (Normalized): F3: Sample, A, 2, 3	Abundances (Normalized): F4: Sample, M, 3, 3	Abundances (Normalized): F5: Sample, M, 2, 2	Abundances (Normalized): F6: Sample, M, 1, 1	Abundances Count: F1: Sample, A, 6, 1	Abundances Count: F2: Sample, A, 4, 2	Abundances Count: F3: Sample, A, 2, 3	Abundances Count: F4: Sample, M, 3, 3	Abundances Count: F5: Sample, M, 2, 2	Abundances Count: F6: Sample, M, 1, 1	Quan Info	Found in Sample: [S1] F1: Sample, A, 6, 1	Found in Sample: [S2] F2: Sample, A, 4, 2	Found in Sample: [S3] F3: Sample, A, 2, 3	Found in Sample: [S4] F4: Sample, M, 3, 3	Found in Sample: [S5] F5: Sample, M, 2, 2	Found in Sample: [S6] F6: Sample, M, 1, 1	Confidence (by Search Engine): Sequest HT
	TRUE	High	[K].NAPAPDNPPDTEQNR.[G]		0.0302428	0.000337477	1	1	3	B4EAH7	B4EAH7 [101-115]		0	1635.74	FALSE	Burkholderia	1.5	0.759986	33.7	119.3	80.7	18.41	22.83	28643.9	61881.8		21332.8	12752.5	9884.91	47629.5	61881.8		36705.8	41244.1	25865.9	1	1		1	1	1		High	High	Not Found	Peak Found	Peak Found	High	High
	TRUE	High	[K].QFADVTAQLDPQK.[A]		0.000227285	0.000337477	1	1	7	B4EAH7	B4EAH7 [460-472]		0	1460.74	FALSE	Burkholderia	3.629	0.240522	38.56	160.2	39.8	14.4	21.25	361166	736739		134645	49812.2	63238.7	600552	736739		231673	161103	165477	1	1		1	1	1		High	High	Not Found	High	High	High	High
	TRUE	High	[R].RGDNTQFVPVRPR.[Q]		0.00271514	0.000337477	1	1	3	B4EAH7	B4EAH7 [480-492]		1	1541.83	FALSE	Burkholderia	100	3.74057e-17	0	200		114.44		21855.9	344589					36342.4	344589					2	2						Peak Found	High	Not Found	Not Found	Not Found	Not Found	High
	TRUE	High	[R].QTNSLGLTVSDLTAEQMK.[T]	1xOxidation [M17]	7.31554e-05	0.000337477	1	1	6	B4EAH7	B4EAH7 [402-419]		0	1951.96	FALSE	Burkholderia	2.57	0.404534	52.28	143.3	56.7	3.83	18.97	224691	353938		83649	31486.7	55567.6	373619	353938		143929	101835	145404	1	1		1	1	1		High	High	Not Found	High	High	Peak Found	High
	TRUE	High	[K].NGVQIDGVDGPAAR.[A]		1.6812e-05	0.000337477	1	1	6	B4EAH7	B4EAH7 [425-438]		0	1368.69	FALSE	Burkholderia	2.377	0.535316	73.07	142.8	57.2	6.86	17.22	423155	775341		176172	67568.3	113140	703628	775341		303127	218530	296054	1	1		1	1	1		High	High	Not Found	High	Peak Found	High	High
	TRUE	High	[K].LKNGVQIDGVDGPAAR.[A]		0.0102164	0.000337477	1	1	3	B4EAH7	B4EAH7 [423-438]		1	1609.87	FALSE	Burkholderia	2.35	0.380008	0	140.3	59.7				30021.8			3950.72			30021.8			12777.4			1			1			High	High	Not Found	High	Peak Found	Not Found	High
	TRUE	High	[K].IQASNLPVVAIGDSNK.[V]		1.11062e-05	0.000337477	1	1	5	B4EAH7	B4EAH7 [170-185]		0	1625.89	FALSE	Burkholderia	1.14	0.889876	146.96	136.8	63.2	29.61	43.62	166653	181159		60123.9	49123.7	24587.9	277113	181159		103451	158876	64339.3	1	1		1	1	1		High	High	Not Found	High	High	High	High
	TRUE	High	[K].LIGVDDR.[T]		0.031825	0.000337477	1	1	2	B4EAH7	B4EAH7 [156-162]		0	787.431	FALSE	Burkholderia	2.046	0.47387	122.79	144.4	55.6	49.37	17.68	104688	83989.1		33622.5	12690.7	17782.2	174077	83989.1		57851.7	41044.3	46530.7	1	1		1	1	1		High	High	Not Found	Peak Found	Peak Found	Peak Found	High
	TRUE	High	[K].VGPAVVNIR.[T]		0.00535546	0.000337477	1	1	4	B4EAH7	B4EAH7 [46-54]		0	924.563	FALSE	Burkholderia	1.55	0.779344	147.3	135.8	64.2	42.71	20.2	293727	261829		107143	52238.9	46913.6	488414	261829		184353	168951	122759	1	1		1	1	1		High	High	Not Found	Peak Found	Peak Found	Peak Found	High
	TRUE	High	[R].VGDTDITSAK.[Q]		5.8315e-05	0.000337477	1	1	6	B4EAH7	B4EAH7 [450-459]		0	1006.51	FALSE	Burkholderia	1.743	0.719681	147.41	136.6	63.4	29.6	23.61	178199	453195		120159	39409.5	64958.7	296312	453195		206748	127458	169978	1	1		1	1	1		High	High	Not Found	High	High	High	High
	TRUE	High	[R].TTANVPTSGPR.[G]		0.0177744	0.000337477	1	1	5	B4EAH7	B4EAH7 [55-65]		0	1100.57	FALSE	Burkholderia	1.11	0.912772	146.92	115.3	84.7	28.39	19.02	137637	152335		84508.2	42442.8	38182.4	228865	152335		145407	137269	99912	1	1		1	1	1		High	High	Not Found	High	High	High	High
	TRUE	High	[K].AEGALVSSVEPGGPADK.[A]		2.41639e-05	0.000337477	1	1	4	B4EAH7	B4EAH7 [310-326]		0	1583.79	FALSE	Burkholderia	2.491	0.306123	12.78	142.7	57.3	23.16	34.82	67727.3	156739			21205.3	15852.6	112618	156739			68582.3	41481.6	1	1			1	1		High	High	Not Found	Not Found	Peak Found	High	High
	TRUE	High	[K].FNGRPVDAASDLPR.[M]		0.00511849	0.000337477	1	1	3	B4EAH7	B4EAH7 [338-351]		0	1514.77	FALSE	Burkholderia	4.555	0.0452701	147.93	163.5	36.5	16.31	18.83	118046	155688		25964.8	10567.4		196288	155688		44675.6	34177		2	2		1	1			High	High	Not Found	Peak Found	Peak Found	Not Found	High
	TRUE	High	[K].AGIQPGDIILK.[F]		0.0153311	0.000337477	1	1	1	B4EAH7	B4EAH7 [327-337]		0	1124.67	FALSE	Burkholderia	1.312	0.824383	147.13	139.2	60.8	15.15	42.7	173767	233033		65871.8	54901.3	28493.2	288942	233033		113341	177562	74558.2	1	1		1	1	1		Peak Found	High	Not Found	Peak Found	Peak Found	Peak Found	High
	TRUE	High	[K].DVADSIGLPK.[A]		0.0363733	0.000337477	1	1	3	B4EAH7	B4EAH7 [300-309]		0	1014.55	FALSE	Burkholderia	1.617	0.667336	4.69	125.3	74.7	22.82	18	61407.1	141402		41612.5	27035.8	23389.7	102109	141402		71599.5	87439.4	61203.8	1	1		1	1	1		High	High	Not Found	Peak Found	Peak Found	High	High
	TRUE	High	[R].DLPITIAETPAESTAK.[A]		6.14167e-05	0.000337477	1	1	6	B4EAH7	B4EAH7 [374-389]		0	1656.87	FALSE	Burkholderia	1.277	0.948542	121.02	130.5	69.5	29.58	11.45	498114	541740		200050	131150	136455	828271	541740		344211	424167	357062	1	1		1	1	1		High	High	Not Found	High	High	High	High
	TRUE	High	[K].ATVSVWR.[K]		0.0669457	0.00154699	1	1	3	B4EAH7	B4EAH7 [362-368]		0	818.452	FALSE	Burkholderia	1.69	0.655665	147.38	137.5	62.5	1.13	37.63	41240.9	69681.4		13892.1	12750		68575.9	69681.4		23903.2	41236.1		1	1		1	1			High	High	Not Found	Peak Found	High	Not Found	High
	TRUE	High	[R].IAVAIGEVTK.[D]		0.0730126	0.00246876	1	1	1	B4EAH7	B4EAH7 [290-299]		0	1000.6	FALSE	Burkholderia	1.709	0.61161	18.05	135.9	64.1	14.2	33.98	74039.5	150593		25413.6	27238.9	24535.7	123114	150593		43727.3	88096.2	64202.6	1	1		1	1	1		Peak Found	Peak Found	Not Found	Peak Found	High	Peak Found	High
TRUE	High	Master Protein	B4EFB0	Malate dehydrogenase OS=Burkholderia cenocepacia (strain ATCC BAA-245 / DSM 16553 / LMG 16656 / NCTC 13227 / J2315 / CF5610) OX=216591 GN=mdh PE=3 SV=1	0	FALSE	Burkholderia	80.174	48	16	88	16	328	35.1	6.01	137.22	16	0	0.804	-0.31	0.997254	0.75	-1.2	-0.31	-0.31	81.3	118.7	3.64889e+06	8.14531e+06	2.02415e+06	8.21623e+06	2.55078e+06	4.54072e+06	6.06743e+06	8.14531e+06	1.21313e+07	1.41371e+07	8.24974e+06	1.18817e+07	16	16	15	15	15	13	High	High	High	High
	Checked	Confidence	Annotated Sequence	Modifications	Qvality PEP	Qvality q-value	# Protein Groups	# Proteins	# PSMs	Master Protein Accessions	Positions in Master Proteins	Modifications in Master Proteins	# Missed Cleavages	Theo. MH+ [Da]	Contaminant	Marked as	Abundance Ratio: (A) / (M)	Abundance Ratio Adj. P-Value: (A) / (M)	Abundance Ratio Variability [%]: (A) / (M)	Abundances (Grouped): A	Abundances (Grouped): M	Abundances (Grouped) CV [%]: A	Abundances (Grouped) CV [%]: M	Abundance: F1: Sample, A, 6, 1	Abundance: F2: Sample, A, 4, 2	Abundance: F3: Sample, A, 2, 3	Abundance: F4: Sample, M, 3, 3	Abundance: F5: Sample, M, 2, 2	Abundance: F6: Sample, M, 1, 1	Abundances (Normalized): F1: Sample, A, 6, 1	Abundances (Normalized): F2: Sample, A, 4, 2	Abundances (Normalized): F3: Sample, A, 2, 3	Abundances (Normalized): F4: Sample, M, 3, 3	Abundances (Normalized): F5: Sample, M, 2, 2	Abundances (Normalized): F6: Sample, M, 1, 1	Abundances Count: F1: Sample, A, 6, 1	Abundances Count: F2: Sample, A, 4, 2	Abundances Count: F3: Sample, A, 2, 3	Abundances Count: F4: Sample, M, 3, 3	Abundances Count: F5: Sample, M, 2, 2	Abundances Count: F6: Sample, M, 1, 1	Quan Info	Found in Sample: [S1] F1: Sample, A, 6, 1	Found in Sample: [S2] F2: Sample, A, 4, 2	Found in Sample: [S3] F3: Sample, A, 2, 3	Found in Sample: [S4] F4: Sample, M, 3, 3	Found in Sample: [S5] F5: Sample, M, 2, 2	Found in Sample: [S6] F6: Sample, M, 1, 1	Confidence (by Search Engine): Sequest HT
	TRUE	High	[K].NFTAMLR.[L]	1xOxidation [M5]	0.016455	0.000337477	1	1	2	B4EFB0	B4EFB0 [152-158]		0	868.435	FALSE	Burkholderia	0.661	0.903609	22.27	63	137	30.54	27.71	133972	280329	67314.4	354555	111384	236437	222771	280329	403434	610057	360238	618686	1	1	1	1	1	1		Peak Found	High	Peak Found	High	Peak Found	Peak Found	High
	TRUE	High	[K].MDGTLAELLEER.[D]	1xOxidation [M1]	6.55269e-05	0.000337477	1	1	6	B4EFB0	B4EFB0 [308-319]		0	1392.67	FALSE	Burkholderia	1.732	0.627506	24.69	132	68	14.38	59.14	192166	421967	67621.5	291472	64584.2	70514	319536	421967	405275	501514	208878	184514	1	1	1	1	1	1		High	High	High	High	High	High	High
	TRUE	High	[K].RVEGLEIDAFSR.[E]		0.00307041	0.000337477	1	1	2	B4EFB0	B4EFB0 [294-305]		1	1391.73	FALSE	Burkholderia	9.602	0.00136277	124.6	148.1	51.9	39.73	78.12	78954.8	259686	23985.1	54517	8362.45		131287	259686	143749	93803.2	27045.9		2	2	1	1	1			Peak Found	High	Peak Found	Peak Found	Peak Found	Not Found	High
	TRUE	High	[K].LINDDVWNR.[D]		0.0136539	0.000337477	1	1	7	B4EFB0	B4EFB0 [209-217]		0	1144.57	FALSE	Burkholderia	1.251	0.900002	33.74	102.2	97.8	52.83	13.35	154704	504228	135080	306511	124674	184439	257244	504228	809573	527390	403220	482622	1	1	1	1	1	1		High	High	Peak Found	High	High	High	High
	TRUE	High	[K].VLVVGNPANTNAYIAMK.[S]	1xOxidation [M16]	1.47691e-05	0.000337477	1	1	19	B4EFB0	B4EFB0 [127-143]		0	1790.95	FALSE	Burkholderia	0.789	0.937997	33.21	72.6	127.4	46.27	19.29	326813	665293	209172	716758	260776	445943	543430	665293	1.25363e+06	1.23327e+06	843403	1.1669e+06	2	2	2	2	2	2		High	High	High	High	High	High	High
	TRUE	High	[R].VEGLEIDAFSR.[E]		2.10905e-05	0.000337477	1	1	4	B4EFB0	B4EFB0 [295-305]		0	1235.63	FALSE	Burkholderia	0.739	0.908748	40.75	66	134	52.21	22.9	283005	527736	190645	651902	220911	409312	470585	527736	1.14259e+06	1.12168e+06	714473	1.07105e+06	1	1	1	1	1	1		Peak Found	High	Peak Found	Peak Found	High	Peak Found	High
	TRUE	High	[R].EKMDGTLAELLEER.[D]	1xOxidation [M3]	0.00525259	0.000337477	1	1	5	B4EFB0	B4EFB0 [306-319]		1	1649.81	FALSE	Burkholderia	3.475	0.142103	105.38	129.3	70.7	22.74	80.13	124302	309137	53921.9	186855	27503.1		206690	309137	323170	321507	88950.6		2	2	2	2	2			Peak Found	High	Peak Found	High	Peak Found	Not Found	High
	TRUE	High	[R].GAAIIEAR.[G]		0.00841812	0.000337477	1	1	10	B4EFB0	B4EFB0 [228-235]		0	800.462	FALSE	Burkholderia	0.584	0.818966	29.05	56	144	61.21	26.01	123009	313631	111323	533556	165949	308006	204542	313631	667192	918049	536712	805959	1	1	1	1	1	1		High	High	High	High	High	High	High
	TRUE	High	[R].FATAEGESLLK.[L]		0.00259487	0.000337477	1	1	13	B4EFB0	B4EFB0 [198-208]		0	1165.61	FALSE	Burkholderia	0.804	0.950165	15.04	71.9	128.1	38.26	19.64	667644	1.43073e+06	384439	1496570	550202	973867	1.11017e+06	1.43073e+06	2.30405e+06	2.57503e+06	1.77947e+06	2.54832e+06	1	1	1	1	1	1		High	High	High	High	High	High	High
	TRUE	High	[R].DGVAHLLK.[N]		0.00667165	0.000337477	1	1	4	B4EFB0	B4EFB0 [320-327]		0	852.494	FALSE	Burkholderia	0.758	0.951767	27.7	77.6	122.4	39.42	28.07	171564	442321	107632	494830	146783	266827	285280	442321	645071	851417	474725	698207	1	1	1	1	1	1		High	High	Peak Found	Peak Found	Peak Found	High	High
	TRUE	High	[K].DQPVILQLLDLPQAQAAVK.[G]		0.000131052	0.000337477	1	1	3	B4EFB0	B4EFB0 [34-52]		0	2060.18	FALSE	Burkholderia	100	3.74057e-17	0	200		34.75		142787	392133					237428	392133					1	1						High	High	Not Found	High	Not Found	Not Found	High
	TRUE	High	[R].ALSQLAAK.[S]		0.0172124	0.000337477	1	1	2	B4EFB0	B4EFB0 [164-171]		0	801.483	FALSE	Burkholderia	0.728	0.950165	12.13	64.5	135.5	61.47	30.53	92346.5	349247	101268	484651	136235	280415	153555	349247	606926	833903	440612	733763	1	1	1	1	1	1		High	Peak Found	Peak Found	High	Peak Found	Peak Found	High
	TRUE	High	[R].GLSSAASAANAAIDHVR.[D]		4.06643e-08	0.000337477	1	1	7	B4EFB0	B4EFB0 [236-252]		0	1610.82	FALSE	Burkholderia	1.234	0.956491	72.48	117.8	82.2	8.43	63.44	662675	1.28072e+06	213505	1.17909e+06	190704	341273	1.10191e+06	1.28072e+06	1.27959e+06	2.02877e+06	616775	893011	2	2	2	2	2	2		High	High	High	High	High	High	High
	TRUE	High	[R].IANGDLLGK.[D]		0.0677822	0.00154699	1	1	1	B4EFB0	B4EFB0 [25-33]		0	900.515	FALSE	Burkholderia	0.519	0.675181	43.32	47.9	152.1	53.67	30.87	326950	536253	211425	1.00352e+06	319220	752972	543656	536253	1.26713e+06	1.72668e+06	1.03242e+06	1.9703e+06	1	1	1	1	1	1		Peak Found	High	Peak Found	Peak Found	Peak Found	Peak Found	High
	TRUE	High	[R].DWVLGTNGK.[W]		0.079595	0.00362683	1	1	2	B4EFB0	B4EFB0 [253-261]		0	989.505	FALSE	Burkholderia	1.112	0.908283	67.73	105.3	94.7	58.19	7.55	97653.1	327822	95422.8	181799	91182.4	102776	162379	327822	571896	312808	294902	268934	1	1	1	1	1	1		Peak Found	High	Peak Found	Peak Found	High	Peak Found	High
	TRUE	High	[K].SGKPVASIEK.[L]		0.089967	0.00442391	1	1	1	B4EFB0	B4EFB0 [172-181]		0	1015.58	FALSE	Burkholderia	0.266	0.250775	13.99	42	158	64.77	6.23	70344.8	104076	51400.9	279653	132308	167943	116970	104076	308060	481177	427912	439458	1	1	1	1	1	1		Peak Found	High	Peak Found	Peak Found	Peak Found	Peak Found	High
TRUE	High	Master Protein	B4EAP4	Putative exported protein OS=Burkholderia cenocepacia (strain ATCC BAA-245 / DSM 16553 / LMG 16656 / NCTC 13227 / J2315 / CF5610) OX=216591 GN=BCAL2936 PE=3 SV=1	0	FALSE	Burkholderia	77.074	51	13	51	10	264	28.2	9.5	90.46	13	3	1.489	0.57	0.646754	57.24	0.57	2.06	-0.13	132.7	67.3	3.10835e+06	8.55338e+06	398821	1.52275e+06	594204	1.23439e+06	5.16861e+06	8.55338e+06	2.39025e+06	2.62008e+06	1.92178e+06	3.23004e+06	11	14	9	9	10	10	High	High	High	High
	Checked	Confidence	Annotated Sequence	Modifications	Qvality PEP	Qvality q-value	# Protein Groups	# Proteins	# PSMs	Master Protein Accessions	Positions in Master Proteins	Modifications in Master Proteins	# Missed Cleavages	Theo. MH+ [Da]	Contaminant	Marked as	Abundance Ratio: (A) / (M)	Abundance Ratio Adj. P-Value: (A) / (M)	Abundance Ratio Variability [%]: (A) / (M)	Abundances (Grouped): A	Abundances (Grouped): M	Abundances (Grouped) CV [%]: A	Abundances (Grouped) CV [%]: M	Abundance: F1: Sample, A, 6, 1	Abundance: F2: Sample, A, 4, 2	Abundance: F3: Sample, A, 2, 3	Abundance: F4: Sample, M, 3, 3	Abundance: F5: Sample, M, 2, 2	Abundance: F6: Sample, M, 1, 1	Abundances (Normalized): F1: Sample, A, 6, 1	Abundances (Normalized): F2: Sample, A, 4, 2	Abundances (Normalized): F3: Sample, A, 2, 3	Abundances (Normalized): F4: Sample, M, 3, 3	Abundances (Normalized): F5: Sample, M, 2, 2	Abundances (Normalized): F6: Sample, M, 1, 1	Abundances Count: F1: Sample, A, 6, 1	Abundances Count: F2: Sample, A, 4, 2	Abundances Count: F3: Sample, A, 2, 3	Abundances Count: F4: Sample, M, 3, 3	Abundances Count: F5: Sample, M, 2, 2	Abundances Count: F6: Sample, M, 1, 1	Quan Info	Found in Sample: [S1] F1: Sample, A, 6, 1	Found in Sample: [S2] F2: Sample, A, 4, 2	Found in Sample: [S3] F3: Sample, A, 2, 3	Found in Sample: [S4] F4: Sample, M, 3, 3	Found in Sample: [S5] F5: Sample, M, 2, 2	Found in Sample: [S6] F6: Sample, M, 1, 1	Confidence (by Search Engine): Sequest HT
	TRUE	High	[K].QDAIAIEGPNGPYANILAIR.[E]		2.22123e-05	0.000337477	1	1	2	B4EAP4	B4EAP4 [208-227]		0	2096.11	FALSE	Burkholderia	100	3.74057e-17	0	200					299997						299997						2						Not Found	High	Not Found	Not Found	Not Found	Not Found	High
	TRUE	High	[K].IKIVELDAAQLPR.[AS]		0.000177692	0.000337477	2	2	4	B4EKA6; B4EAP4	B4EKA6 [176-188]; B4EAP4 [172-184]		1	1465.87	FALSE	Burkholderia	100	3.74057e-17	0	139.5	60.5	35.63		30557.6	81742.2	7054.6		6817.98		50811.6	81742.2	42280.3		22050.8		1	1	1		1		Shared	Peak Found	High	Peak Found	Not Found	Peak Found	Not Found	High
	TRUE	High	[K].LIAAYHSADVK.[Q]		6.02347e-05	0.000337477	1	1	6	B4EAP4	B4EAP4 [239-249]		0	1187.64	FALSE	Burkholderia	0.921	0.983405	130.1	140.3	59.7	94.57	23.55	63535	532107		58671.7	21871.5	43826.5	105647	532107		100952	70737	114681	1	1		1	1	1		High	High	Not Found	High	Peak Found	High	High
	TRUE	High	[K].IVELDAAQIPR.[AS]		2.91577e-05	0.000337477	2	2	20	B4EKA6; B4EAP4	B4EKA6 [178-188]; B4EAP4 [174-184]		0	1224.69	FALSE	Burkholderia	1.563	0.837299	38.09	135.5	64.5	38.34	26.52	866612	1.82338e+06	132888	398654	168656	352441	1.44102e+06	1.82338e+06	796435	685935	545467	922234	3	3	2	3	2	2	Shared	High	High	High	Peak Found	High	High	High
	TRUE	High	[K].VGVTGGPHAQIMEVVK.[Q]		0.0207353	0.000337477	1	1	1	B4EAP4	B4EAP4 [31-46]		0	1621.87	FALSE	Burkholderia	100	3.74057e-17	0	200					43171.4						43171.4						1						Not Found	High	Not Found	Not Found	Not Found	Not Found	High
	TRUE	High	[K].VGVTGGPHAQIMEVVK.[Q]	1xOxidation [M12]	0.000237828	0.000337477	1	1	5	B4EAP4	B4EAP4 [31-46]		0	1637.87	FALSE	Burkholderia	2.947	0.20153	119.28	149.3	50.7	77.68	14.73	133697	404779	8803.71	53231.2	21367.1	28826.6	222313	404779	52763.2	91590.9	69105.5	75430.7	2	2	1	2	2	2		High	High	Peak Found	Peak Found	Peak Found	Peak Found	High
	TRUE	High	[R].SLGDVDAAAINTNYAMEAGLKPK.[Q]	1xOxidation [M16]	0.00014918	0.000337477	1	1	4	B4EAP4	B4EAP4 [185-207]		0	2365.17	FALSE	Burkholderia	3.489	0.258454	111.75	155.4	44.6	62.08	39.48	417101	1.07613e+06	40671.7	164908	38394.4	75971	693562	1.07613e+06	243757	283745	124175	198793	2	2	1	2	1	1		Peak Found	High	Peak Found	High	Peak Found	High	High
	TRUE	High	[K].SLAELKPGAR.[V]		0.00863834	0.000337477	1	1	4	B4EAP4	B4EAP4 [118-127]		0	1041.61	FALSE	Burkholderia	1.704	0.712739	63.7	126	74	57.83	5.42	238036	710405	34835	124824	73808.3	88752.5	395810	710405	208776	214775	238711	232239	1	1	1	1	1	1		High	High	Peak Found	Peak Found	Peak Found	High	High
	TRUE	High	[K].VADTVTFPMGIYSK.[R]	1xOxidation [M9]	0.0073032	0.000337477	1	1	7	B4EAP4	B4EAP4 [101-114]		0	1544.77	FALSE	Burkholderia	1.29	0.923401	106.19	123.5	76.5	63.79	49.84	324602	653968	20412.9	194238	40906.9	159882	539752	653968	122340	334210	132301	418365	2	1	1	2	1	2		High	High	High	Peak Found	High	Peak Found	High
	TRUE	High	[K].ATPLDIVDNPRK.[L]		0.0141006	0.000337477	1	1	2	B4EAP4	B4EAP4 [160-171]		1	1338.74	FALSE	Burkholderia	2.57	0.289733	66.41	136.5	63.5	42.21	32.26	56927.2	184705	15548.2	21070.8	13629.6	25492.4	94659.4	184705	93184.7	36254.9	44081	66706.1	1	1	1	1	1	1		Peak Found	High	Peak Found	High	Peak Found	Peak Found	High
	TRUE	High	[K].ATPLDIVDNPR.[K]		0.00667165	0.000337477	1	1	3	B4EAP4	B4EAP4 [160-170]		0	1210.64	FALSE	Burkholderia	1.594	0.823633	68.31	127.3	72.7	58.36	15.86	506310	1.46631e+06	68979.3	279453	118625	201807	841899	1.46631e+06	413413	480833	383657	528068	1	1	1	1	1	1		High	High	Peak Found	High	Peak Found	Peak Found	High
	TRUE	High	[R].ALLLLQK.[YQ]		0.0146558	0.000337477	2	2	2	B4EKA6; B4EAP4	B4EKA6 [141-147]; B4EAP4 [140-146]		0	798.545	FALSE	Burkholderia	1.197	0.965275	16.31	131.5	68.5	49.85	39.52	451923	1.20239e+06	69627.8	227702	90128.1	239971	751463	1.20239e+06	417299	391789	291493	627932	1	1	1	1	1	1	Shared	High	High	Peak Found	Peak Found	Peak Found	Peak Found	High
	TRUE	High	[R].ADAGLKATPLDIVDNPR.[K]		0.00909613	0.000337477	1	1	2	B4EAP4	B4EAP4 [154-170]		1	1765.94	FALSE	Burkholderia	8.336	0.00433479	883.1	92.3	107.7	29.21		19050.8	48173.1				17421.8	31677.9	48173.1				45587.8	1	1				1		Peak Found	High	Not Found	Not Found	Not Found	Peak Found	High
	TRUE	High	[R].VKSLAELKPGAR.[V]		0.0762371	0.00304241	1	1	1	B4EAP4	B4EAP4 [116-127]		1	1268.77	FALSE	Burkholderia	100	3.74057e-17	0	200					26114.6						26114.6						1						Not Found	High	Not Found	Not Found	Not Found	Not Found	High
TRUE	High	Master Protein	B4EDT5	Phasin-like protein OS=Burkholderia cenocepacia (strain ATCC BAA-245 / DSM 16553 / LMG 16656 / NCTC 13227 / J2315 / CF5610) OX=216591 GN=phaP PE=4 SV=1	0	FALSE	Burkholderia	76.783	71	12	70	12	188	19.7	6.18	156	12	0	0.135	-2.89	0.0225407	49.11	-2.31	-2.89	-3.8	27.9	172.1	2.26881e+06	1.71343e+06	76125.3	8.55209e+06	2.9452e+06	4.0454e+06	3.77261e+06	1.71343e+06	456241	1.47149e+07	9.52538e+06	1.05856e+07	9	8	2	11	11	9	High	High	Peak Found	High
	Checked	Confidence	Annotated Sequence	Modifications	Qvality PEP	Qvality q-value	# Protein Groups	# Proteins	# PSMs	Master Protein Accessions	Positions in Master Proteins	Modifications in Master Proteins	# Missed Cleavages	Theo. MH+ [Da]	Contaminant	Marked as	Abundance Ratio: (A) / (M)	Abundance Ratio Adj. P-Value: (A) / (M)	Abundance Ratio Variability [%]: (A) / (M)	Abundances (Grouped): A	Abundances (Grouped): M	Abundances (Grouped) CV [%]: A	Abundances (Grouped) CV [%]: M	Abundance: F1: Sample, A, 6, 1	Abundance: F2: Sample, A, 4, 2	Abundance: F3: Sample, A, 2, 3	Abundance: F4: Sample, M, 3, 3	Abundance: F5: Sample, M, 2, 2	Abundance: F6: Sample, M, 1, 1	Abundances (Normalized): F1: Sample, A, 6, 1	Abundances (Normalized): F2: Sample, A, 4, 2	Abundances (Normalized): F3: Sample, A, 2, 3	Abundances (Normalized): F4: Sample, M, 3, 3	Abundances (Normalized): F5: Sample, M, 2, 2	Abundances (Normalized): F6: Sample, M, 1, 1	Abundances Count: F1: Sample, A, 6, 1	Abundances Count: F2: Sample, A, 4, 2	Abundances Count: F3: Sample, A, 2, 3	Abundances Count: F4: Sample, M, 3, 3	Abundances Count: F5: Sample, M, 2, 2	Abundances Count: F6: Sample, M, 1, 1	Quan Info	Found in Sample: [S1] F1: Sample, A, 6, 1	Found in Sample: [S2] F2: Sample, A, 4, 2	Found in Sample: [S3] F3: Sample, A, 2, 3	Found in Sample: [S4] F4: Sample, M, 3, 3	Found in Sample: [S5] F5: Sample, M, 2, 2	Found in Sample: [S6] F6: Sample, M, 1, 1	Confidence (by Search Engine): Sequest HT
	TRUE	High	[-].MSLLTPEQIAAAQK.[A]	1xMet-loss [N-Term]	0.00567629	0.000337477	1	1	3	B4EDT5	B4EDT5 [1-14]	B4EDT5 1xMet-loss [N-Term]	0	1369.77	FALSE	Burkholderia	0.139	0.0408946	74.27	22.4	177.6	81.74	13.7	153974	116016	6050.89	634738	258665	352095	256031	116016	36264.7	1.09215e+06	836576	921328	1	1	1	1	1	1		High	High	Peak Found	Peak Found	Peak Found	High	High
	TRUE	High	[K].NAPAGSETAVAALK.[S]		0.000225818	0.000337477	1	1	6	B4EDT5	B4EDT5 [123-136]		0	1299.69	FALSE	Burkholderia	0.16	0.0462587	73.72	36.4	163.6	48.16	9.15	370272	302895		1.30116e+06	587125	741582	615693	302895		2.23881e+06	1.89888e+06	1.9405e+06	1	1		1	1	1		High	High	Not Found	High	High	High	High
	TRUE	High	[K].QAVEIAETNFNAAAAVATK.[A]		1.91807e-08	0.000337477	1	1	14	B4EDT5	B4EDT5 [155-173]		0	1918.99	FALSE	Burkholderia	0.254	0.186322	85.56	40.5	159.5	43.11	34.15	517320	443436	70074.4	1.58115e+06	539929	547499	860208	443436	419976	2.72056e+06	1.74624e+06	1.43264e+06	2	2	1	2	2	2		High	High	Peak Found	High	High	High	High
	TRUE	High	[K].VQALVDNVAK.[N]		0.00307041	0.000337477	1	1	7	B4EDT5	B4EDT5 [113-122]		0	1056.6	FALSE	Burkholderia	0.132	0.0232246	51.6	24.2	175.8	51.9	21.03	191991	147821		994370	346805	603515	319245	147821		1.71094e+06	1.12164e+06	1.57922e+06	1	1		1	1	1		High	High	Not Found	High	High	High	High
	TRUE	High	[K].STLAEGQENAQR.[L]		2.06846e-05	0.000337477	1	1	8	B4EDT5	B4EDT5 [44-55]		0	1303.62	FALSE	Burkholderia	0.099	0.0161207	28.71	19.4	180.6	18.41	9.36	54707.8	70010.2		490707	218625	283114	90968.8	70010.2		844322	707079	740826	1	1		1	1	1		High	High	Not Found	High	High	High	High
	TRUE	High	[K].SALNAANTTYETVQK.[A]		5.21999e-07	0.000337477	1	1	11	B4EDT5	B4EDT5 [137-151]		0	1610.8	FALSE	Burkholderia	0.251	0.181336	73.25	45.9	154.1	66.6	38.36	875882	523855		2.60409e+06	644773	1.12095e+06	1.45643e+06	523855		4.48066e+06	2.08533e+06	2.93319e+06	2	2		2	2	2		High	High	Not Found	High	High	High	High
	TRUE	High	[K].VAEAQFEEQNKK.[V]		8.24429e-06	0.000337477	1	1	8	B4EDT5	B4EDT5 [101-112]		1	1420.71	FALSE	Burkholderia	0.121	0.0339223	46.52	24.6	175.4	31.76	23.32	72051.4	75869.5		554545	193868	259668	119808	75869.5		954163	627007	679474	2	2		2	2	2		High	High	Not Found	High	Peak Found	High	High
	TRUE	High	[K].VAEAQFEEQNK.[K]		8.01001e-05	0.000337477	1	1	3	B4EDT5	B4EDT5 [101-111]		0	1292.61	FALSE	Burkholderia	0.01	3.74057e-17	0	12.8	187.2		22.07	3705.34			68475.8	23738.7	34430.8	6161.3			117821	76775.9	90095.2	1			1	1	1		Peak Found	Not Found	Not Found	High	Peak Found	High	High
	TRUE	High	[K].AFEGVEK.[L]		0.0235709	0.000337477	1	1	6	B4EDT5	B4EDT5 [27-33]		0	779.393	FALSE	Burkholderia	0.118	0.00988851	50.25	24.8	175.2	25.21	16.09	28906.1	33523.4		208866	87538.1	102553	48065.5	33523.4		359380	283116	268350	1	1		1	1	1		High	High	Not Found	High	High	High	High
	TRUE	High	[K].DAQELIALQASLSQPVAEK.[V]		0.0136539	0.000337477	1	1	1	B4EDT5	B4EDT5 [61-79]		0	2011.07	FALSE	Burkholderia																										No Quan Values	Not Found	Not Found	Not Found	High	Not Found	Not Found	High
	TRUE	High	[K].ANLESLFGLTTK.[A]		0.0073032	0.000337477	1	1	2	B4EDT5	B4EDT5 [15-26]		0	1293.7	FALSE	Burkholderia	0.01	3.74057e-17	0		200		18.08				86853.4	35733.1					149442	115568					1	1			Not Found	Not Found	Not Found	High	Peak Found	Not Found	High
	TRUE	High	[K].KVQALVDNVAK.[N]		0.0730126	0.00246876	1	1	1	B4EDT5	B4EDT5 [112-122]		1	1184.7	FALSE	Burkholderia	0.01	3.74057e-17	0		200		37.39				27142.3	8401.23					46701.8	27171.3					1	1			Not Found	Not Found	Not Found	High	Peak Found	Not Found	High
TRUE	High	Master Protein	B4EHU9	Glutathione hydrolase proenzyme OS=Burkholderia cenocepacia (strain ATCC BAA-245 / DSM 16553 / LMG 16656 / NCTC 13227 / J2315 / CF5610) OX=216591 GN=ggt2 PE=3 SV=1	0	FALSE	Burkholderia	76.41	34	17	66	17	573	61.7	8.56	101.57	17	0	1.343	0.43	0.739588	32.49	0.43	1.86	0.07	128.9	71.1	2.57242e+06	5.75964e+06	328523	1.36981e+06	448905	1.04868e+06	4.27746e+06	5.75964e+06	1.96893e+06	2.35692e+06	1.45185e+06	2.74409e+06	13	17	10	12	11	14	High	High	High	High
	Checked	Confidence	Annotated Sequence	Modifications	Qvality PEP	Qvality q-value	# Protein Groups	# Proteins	# PSMs	Master Protein Accessions	Positions in Master Proteins	Modifications in Master Proteins	# Missed Cleavages	Theo. MH+ [Da]	Contaminant	Marked as	Abundance Ratio: (A) / (M)	Abundance Ratio Adj. P-Value: (A) / (M)	Abundance Ratio Variability [%]: (A) / (M)	Abundances (Grouped): A	Abundances (Grouped): M	Abundances (Grouped) CV [%]: A	Abundances (Grouped) CV [%]: M	Abundance: F1: Sample, A, 6, 1	Abundance: F2: Sample, A, 4, 2	Abundance: F3: Sample, A, 2, 3	Abundance: F4: Sample, M, 3, 3	Abundance: F5: Sample, M, 2, 2	Abundance: F6: Sample, M, 1, 1	Abundances (Normalized): F1: Sample, A, 6, 1	Abundances (Normalized): F2: Sample, A, 4, 2	Abundances (Normalized): F3: Sample, A, 2, 3	Abundances (Normalized): F4: Sample, M, 3, 3	Abundances (Normalized): F5: Sample, M, 2, 2	Abundances (Normalized): F6: Sample, M, 1, 1	Abundances Count: F1: Sample, A, 6, 1	Abundances Count: F2: Sample, A, 4, 2	Abundances Count: F3: Sample, A, 2, 3	Abundances Count: F4: Sample, M, 3, 3	Abundances Count: F5: Sample, M, 2, 2	Abundances Count: F6: Sample, M, 1, 1	Quan Info	Found in Sample: [S1] F1: Sample, A, 6, 1	Found in Sample: [S2] F2: Sample, A, 4, 2	Found in Sample: [S3] F3: Sample, A, 2, 3	Found in Sample: [S4] F4: Sample, M, 3, 3	Found in Sample: [S5] F5: Sample, M, 2, 2	Found in Sample: [S6] F6: Sample, M, 1, 1	Confidence (by Search Engine): Sequest HT
	TRUE	High	[K].QPDLADVLTR.[I]		0.00831011	0.000337477	1	1	4	B4EHU9	B4EHU9 [210-219]		0	1127.61	FALSE	Burkholderia	1.338	0.821205	54.27	122.5	77.5	45.95	16.36	71971.8	173930	10726.7	44035.4	19914.7	34169.9	119676	173930	64288.1	75768.3	64408.3	89412.6	1	1	1	1	1	1		High	High	Peak Found	High	High	Peak Found	High
	TRUE	High	[K].VPIAQLTDDAYIAK.[R]		0.000113645	0.000337477	1	1	9	B4EHU9	B4EHU9 [339-352]		0	1517.82	FALSE	Burkholderia	2.153	0.403987	71.29	136.6	63.4	68.86	11.46	181350	692456	29573.6	92175.1	39035.5	53535.9	301551	692456	177243	158599	126249	140088	1	2	1	1	1	1		High	High	High	High	High	High	High
	TRUE	High	[K].VSLVIGTPGGSR.[I]		0.01543	0.000337477	1	1	3	B4EHU9	B4EHU9 [466-477]		0	1142.65	FALSE	Burkholderia	1.394	0.875775	41.89	128.8	71.2	34.34	27.49	311892	594638	47874.1	166673	65674.5	142129	518618	594638	286923	286782	212405	371909	1	1	1	1	1	1		High	High	Peak Found	Peak Found	Peak Found	High	High
	TRUE	High	[K].TAELIAASMK.[T]	1xOxidation [M9]	0.0120033	0.000337477	1	1	6	B4EHU9	B4EHU9 [233-242]		0	1050.55	FALSE	Burkholderia	1.178	0.896675	76.63	97.1	102.9	48.57	30.73	54291.5	224350	20045.1	59295.5		60642.9	90276.7	224350	120136	102025		158684	1	1	1	1		1		High	High	High	High	Not Found	High	High
	TRUE	High	[K].TGDGNGLITTEDLAQYR.[A]		1.33538e-06	0.000337477	1	1	6	B4EHU9	B4EHU9 [243-259]		0	1823.88	FALSE	Burkholderia	1.231	0.849795	147.06	124.6	75.4	23.26	18.17	114126	264465		69187.5		58909.8	189770	264465		119046		154150	1	1		1		1		High	High	Not Found	High	Not Found	High	High
	TRUE	High	[R].AQYLGDPDFYK.[V]		0.000276037	0.000337477	1	1	4	B4EHU9	B4EHU9 [328-338]		0	1316.62	FALSE	Burkholderia	26.727	4.94323e-06	257.55	166.2	33.8	50.32		86597.4	303043			13117.1		143995	303043			42423.3		1	1			1			High	High	Not Found	Not Found	Peak Found	Not Found	High
	TRUE	High	[K].AGANFKQPDLADVLTR.[I]		0.0113268	0.000337477	1	1	1	B4EHU9	B4EHU9 [204-219]		1	1715.91	FALSE	Burkholderia	1	0.967149	7412.26	151.1	48.9				67489.1				8345.62		67489.1				21838		1				1		Not Found	High	Not Found	Not Found	Not Found	Peak Found	High
	TRUE	High	[R].DGFVVDEQLAQR.[G]		3.92796e-05	0.000337477	1	1	8	B4EHU9	B4EHU9 [170-181]		0	1376.68	FALSE	Burkholderia	1.06	0.978411	41.91	118.1	81.9	35.66	49.94	287926	713911	58735.2	192983	76190.6	240590	478767	713911	352017	332051	246416	629552	1	1	1	1	1	1		High	High	High	High	Peak Found	High	High
	TRUE	High	[R].AVGVPGTVAGMWEAQK.[R]	1xOxidation [M11]	0.0122377	0.000337477	1	1	4	B4EHU9	B4EHU9 [135-150]		0	1616.81	FALSE	Burkholderia	1.855	0.538444	44.15	130.2	69.8	48.83	28.4	163906	538510	37651	70709.7	45226.2	79970.6	272546	538510	225653	121665	146271	209259	2	2	1	1	1	1		Peak Found	High	Peak Found	Peak Found	Peak Found	High	High
	TRUE	High	[K].DMYLDKDGNVVK.[G]	1xOxidation [M2]	0.0161406	0.000337477	1	1	3	B4EHU9	B4EHU9 [115-126]		1	1412.67	FALSE	Burkholderia	1.348	0.797633	34.13	134.2	65.8	41.23	38.16	126752	264604	17872.2	60010.9	22519.4	59770.5	210765	264604	107113	103256	72832.3	156402	2	2	2	2	2	2		High	High	Peak Found	Peak Found	Peak Found	Peak Found	High
	TRUE	High	[R].IADGGAEGFYK.[G]		0.00106186	0.000337477	1	1	5	B4EHU9	B4EHU9 [220-230]		0	1127.54	FALSE	Burkholderia	3.651	0.237827	3.88	148	52	62.19	55.63	790126	998631	45057.1	434556	84580.5	134033	1.31383e+06	998631	270040	747708	273551	350724	1	1	1	1	1	1		High	High	Peak Found	High	High	Peak Found	High
	TRUE	High	[K].GPQPAVLTSSAVAVADK.[Y]		8.8274e-05	0.000337477	1	1	2	B4EHU9	B4EHU9 [32-48]		0	1610.87	FALSE	Burkholderia	100	3.74057e-17	0	200					43464.6						43464.6						1						High	High	Not Found	Not Found	Not Found	Not Found	High
	TRUE	High	[K].GQDFSGDIQVIK.[I]		8.6016e-05	0.000337477	1	1	6	B4EHU9	B4EHU9 [540-551]		0	1306.66	FALSE	Burkholderia	1.658	0.754521	9	137.2	62.8	25.69	18.85	263861	496536	48808.6	109138	62151.2	101106	438752	496536	292524	187786	201010	264565	1	1	1	1	1	1		High	High	High	High	Peak Found	High	High
	TRUE	High	[R].IADGGAEGFYKGK.[T]		0.0541431	0.000940953	1	1	1	B4EHU9	B4EHU9 [220-232]		1	1312.65	FALSE	Burkholderia	1	0.967149	7412.26	68.1	131.9				29139.2				21547		29139.2				56382.2		1				1		Not Found	High	Not Found	Not Found	Not Found	Peak Found	High
	TRUE	High	[K].LNSPQYIHLVAEIEK.[R]		0.0451117	0.000940953	1	1	1	B4EHU9	B4EHU9 [307-321]		0	1753.95	FALSE	Burkholderia	100	3.74057e-17	0	200					32279.7						32279.7						1						Not Found	High	Not Found	Not Found	Not Found	Not Found	High
	TRUE	High	[K].QVLAPAIHYAR.[D]		0.0712282	0.00185495	1	1	2	B4EHU9	B4EHU9 [159-169]		0	1238.7	FALSE	Burkholderia	1.572	0.663941	78.77	129.2	70.8	58.26	39.96	108700	280377	12178.9	57561	14879	43929.7	180748	280377	72991.9	99040.9	48121.8	114951	2	2	2	2	2	2		Peak Found	High	Peak Found	Peak Found	Peak Found	Peak Found	High
	TRUE	High	[K].YSADAAER.[I]		0.0739205	0.00276852	1	1	1	B4EHU9	B4EHU9 [49-56]		0	882.395	FALSE	Burkholderia	0.694	0.944801	103.56	108.6	91.4	55.76	17.98	10924.4	41812.9		13481.1	5616	10001.2	18165.2	41812.9		23195.9	18163.3	26170.1	1	1		1	1	1		Peak Found	High	Not Found	Peak Found	Peak Found	Peak Found	High
TRUE	High	Master Protein	B4EEX6	Glyceraldehyde-3-phosphate dehydrogenase OS=Burkholderia cenocepacia (strain ATCC BAA-245 / DSM 16553 / LMG 16656 / NCTC 13227 / J2315 / CF5610) OX=216591 GN=gapA PE=3 SV=1	0	FALSE	Burkholderia	75.793	44	13	84	13	336	36.2	6.7	131.15	13	0	0.809	-0.31	0.997254	27.81	-0.96	-0.31	-0.01	85.9	114.1	2.91813e+06	3.9436e+06	950331	3.89912e+06	1.05271e+06	2.46174e+06	4.8523e+06	3.9436e+06	5.69561e+06	6.70892e+06	3.40468e+06	6.44165e+06	12	12	9	11	8	8	High	High	High	High
	Checked	Confidence	Annotated Sequence	Modifications	Qvality PEP	Qvality q-value	# Protein Groups	# Proteins	# PSMs	Master Protein Accessions	Positions in Master Proteins	Modifications in Master Proteins	# Missed Cleavages	Theo. MH+ [Da]	Contaminant	Marked as	Abundance Ratio: (A) / (M)	Abundance Ratio Adj. P-Value: (A) / (M)	Abundance Ratio Variability [%]: (A) / (M)	Abundances (Grouped): A	Abundances (Grouped): M	Abundances (Grouped) CV [%]: A	Abundances (Grouped) CV [%]: M	Abundance: F1: Sample, A, 6, 1	Abundance: F2: Sample, A, 4, 2	Abundance: F3: Sample, A, 2, 3	Abundance: F4: Sample, M, 3, 3	Abundance: F5: Sample, M, 2, 2	Abundance: F6: Sample, M, 1, 1	Abundances (Normalized): F1: Sample, A, 6, 1	Abundances (Normalized): F2: Sample, A, 4, 2	Abundances (Normalized): F3: Sample, A, 2, 3	Abundances (Normalized): F4: Sample, M, 3, 3	Abundances (Normalized): F5: Sample, M, 2, 2	Abundances (Normalized): F6: Sample, M, 1, 1	Abundances Count: F1: Sample, A, 6, 1	Abundances Count: F2: Sample, A, 4, 2	Abundances Count: F3: Sample, A, 2, 3	Abundances Count: F4: Sample, M, 3, 3	Abundances Count: F5: Sample, M, 2, 2	Abundances Count: F6: Sample, M, 1, 1	Quan Info	Found in Sample: [S1] F1: Sample, A, 6, 1	Found in Sample: [S2] F2: Sample, A, 4, 2	Found in Sample: [S3] F3: Sample, A, 2, 3	Found in Sample: [S4] F4: Sample, M, 3, 3	Found in Sample: [S5] F5: Sample, M, 2, 2	Found in Sample: [S6] F6: Sample, M, 1, 1	Confidence (by Search Engine): Sequest HT
	TRUE	High	[R].MLDTAVAFANAK.[-]	1xOxidation [M1]	2.13655e-05	0.000337477	1	1	12	B4EEX6	B4EEX6 [325-336]		0	1267.64	FALSE	Burkholderia	0.799	0.946132	22.09	80.5	119.5	29.29	31.33	464406	604015	179626	666758	233864	556661	772221	604015	1.07655e+06	1.14724e+06	756363	1.45662e+06	1	1	1	1	1	1		High	High	High	High	High	High	High
	TRUE	High	[K].RDTTVEEVNAIMK.[E]	1xOxidation [M12]	0.0266174	0.000337477	1	1	5	B4EEX6	B4EEX6 [253-265]		1	1521.76	FALSE	Burkholderia	0.54	0.760629	6.42	77.2	122.8	71.51	33.25	47059.7	40326.1	29478.1	72416.9	23101.5	57804.4	78251.5	40326.1	176671	124602	74715.1	151257	1	1	1	1	1	1		High	High	Peak Found	High	Peak Found	High	High
	TRUE	High	[K].LDGYAIR.[V]		0.00625417	0.000337477	1	1	12	B4EEX6	B4EEX6 [230-236]		0	807.436	FALSE	Burkholderia	0.767	0.924013	29.89	76.9	123.1	28.12	45.5	306234	348458	104326	473507	112089	385452	509210	348458	625256	814728	362519	1.00861e+06	1	1	1	1	1	1		High	High	High	High	High	High	High
	TRUE	High	[R].VPTINVSIVDLSFIAK.[R]		0.00110393	0.000337477	1	1	3	B4EEX6	B4EEX6 [237-252]		0	1715.99	FALSE	Burkholderia																										No Quan Values	High	High	Not Found	Not Found	Not Found	Not Found	High
	TRUE	High	[R].VAINGYGR.[I]		0.011548	0.000337477	1	1	8	B4EEX6	B4EEX6 [5-12]		0	849.458	FALSE	Burkholderia	0.764	0.923401	10.13	68.3	131.7	25.71	30.81	340684	532231	139289	635102	200700	472137	566495	532231	834798	1.09277e+06	649104	1.23544e+06	1	1	1	1	1	1		High	High	High	High	High	High	High
	TRUE	High	[K].TGAASAVGLVLPELNGK.[L]		4.70913e-05	0.000337477	1	1	8	B4EEX6	B4EEX6 [213-229]		0	1596.9	FALSE	Burkholderia	1.482	0.870909	21.06	110.9	89.1	23.37	52.36	562950	786079	96615.2	720283	143644	241454	936082	786079	579043	1.23934e+06	464574	631813	2	2	1	2	2	2		High	High	High	High	High	High	High
	TRUE	High	[K].TNAHLTQYDTAHGK.[F]		7.98154e-06	0.000337477	1	1	7	B4EEX6	B4EEX6 [43-56]		0	1556.75	FALSE	Burkholderia	1.408	0.770793	66.38	112.8	87.2	25.15	33.64	76689.6	195285	35430.9	87651.4	25145.1	62673.3	127521	195285	212348	150815	81324.5	163997	2	2	2	2	2	2		High	High	High	Peak Found	Peak Found	High	High
	TRUE	High	[K].FPGEVSVDGDYLVVNGDK.[I]		0.000328794	0.000337477	1	1	4	B4EEX6	B4EEX6 [57-74]		0	1909.92	FALSE	Burkholderia	100	3.74057e-17	0	108.7	91.3	2.65		77960.5	134578		64456.7			129634	134578		110906			1	1		1				High	High	Not Found	Peak Found	Not Found	High	High
	TRUE	High	[K].DVDATIVYGVNHDVLK.[A]		0.00535546	0.000337477	1	1	4	B4EEX6	B4EEX6 [129-144]		0	1757.91	FALSE	Burkholderia	100	3.74057e-17	0	99.8	100.2	13.11		430094	549175	106058	370911			715166	549175	635637	638199			1	1	1	1				High	High	High	High	Not Found	Not Found	High
	TRUE	High	[R].DTTVEEVNAIMK.[E]	1xOxidation [M11]	0.000562874	0.000337477	1	1	8	B4EEX6	B4EEX6 [254-265]		0	1365.66	FALSE	Burkholderia	0.51	0.663941	6.03	81.7	118.3	53.91	29.76	444495	389499	206015	621479	245863	554127	739113	389499	1.23471e+06	1.06933e+06	795170	1.44998e+06	1	1	1	1	1	1		High	High	High	High	High	High	High
	TRUE	High	[K].HDLEIVAINDLGDAK.[T]		3.45065e-05	0.000337477	1	1	5	B4EEX6	B4EEX6 [28-42]		0	1622.84	FALSE	Burkholderia	100	3.74057e-17	0	125.9	74.1	31.36		33285.6	86887.8		23718.4			55347.7	86887.8		40810.5			2	2		1				High	High	Not Found	High	Not Found	Not Found	High
	TRUE	High	[K].KHDLEIVAINDLGDAK.[T]		0.000118917	0.000337477	1	1	2	B4EEX6	B4EEX6 [27-42]		1	1750.93	FALSE	Burkholderia	100	3.74057e-17	0	200		60.68		36222.7	150754					60231.6	150754					1	1						Peak Found	High	Not Found	Not Found	Not Found	Not Found	High
	TRUE	High	[K].KVIISAPGGK.[D]		0.00982849	0.000337477	1	1	6	B4EEX6	B4EEX6 [119-128]		1	969.609	FALSE	Burkholderia	0.572	0.850845	30.58	73.6	126.4	50.77	21.84	98044	126313	53492.6	162834	68303.4	131433	163029	126313	320596	280175	220907	343920	1	1	1	1	1	1		High	Peak Found	High	High	High	High	High
TRUE	High	Master Protein	B4EB48	Putative ompA family protein OS=Burkholderia cenocepacia (strain ATCC BAA-245 / DSM 16553 / LMG 16656 / NCTC 13227 / J2315 / CF5610) OX=216591 GN=ompA PE=4 SV=1	0	FALSE	Burkholderia	75.571	37	9	78	9	222	24	9.38	162.67	9	0	0.987	-0.02	0.918217	18.07	0.17	-0.55	-0.02	92.1	107.9	9.72489e+06	1.03837e+07	1.4376e+06	5.4604e+06	4.48053e+06	4.64615e+06	1.61707e+07	1.03837e+07	8.61596e+06	9.3953e+06	1.4491e+07	1.21576e+07	10	10	7	8	9	8	High	High	High	High
	Checked	Confidence	Annotated Sequence	Modifications	Qvality PEP	Qvality q-value	# Protein Groups	# Proteins	# PSMs	Master Protein Accessions	Positions in Master Proteins	Modifications in Master Proteins	# Missed Cleavages	Theo. MH+ [Da]	Contaminant	Marked as	Abundance Ratio: (A) / (M)	Abundance Ratio Adj. P-Value: (A) / (M)	Abundance Ratio Variability [%]: (A) / (M)	Abundances (Grouped): A	Abundances (Grouped): M	Abundances (Grouped) CV [%]: A	Abundances (Grouped) CV [%]: M	Abundance: F1: Sample, A, 6, 1	Abundance: F2: Sample, A, 4, 2	Abundance: F3: Sample, A, 2, 3	Abundance: F4: Sample, M, 3, 3	Abundance: F5: Sample, M, 2, 2	Abundance: F6: Sample, M, 1, 1	Abundances (Normalized): F1: Sample, A, 6, 1	Abundances (Normalized): F2: Sample, A, 4, 2	Abundances (Normalized): F3: Sample, A, 2, 3	Abundances (Normalized): F4: Sample, M, 3, 3	Abundances (Normalized): F5: Sample, M, 2, 2	Abundances (Normalized): F6: Sample, M, 1, 1	Abundances Count: F1: Sample, A, 6, 1	Abundances Count: F2: Sample, A, 4, 2	Abundances Count: F3: Sample, A, 2, 3	Abundances Count: F4: Sample, M, 3, 3	Abundances Count: F5: Sample, M, 2, 2	Abundances Count: F6: Sample, M, 1, 1	Quan Info	Found in Sample: [S1] F1: Sample, A, 6, 1	Found in Sample: [S2] F2: Sample, A, 4, 2	Found in Sample: [S3] F3: Sample, A, 2, 3	Found in Sample: [S4] F4: Sample, M, 3, 3	Found in Sample: [S5] F5: Sample, M, 2, 2	Found in Sample: [S6] F6: Sample, M, 1, 1	Confidence (by Search Engine): Sequest HT
	TRUE	High	[K].QKLDELASK.[I]		0.00329694	0.000337477	1	1	1	B4EB48	B4EB48 [114-122]		1	1031.57	FALSE	Burkholderia	0.881	0.967149	9.51	91.7	108.3	3.71	13.61	557297	964576	149457	503350	338547	427780	926681	964576	895738	866077	1.09493e+06	1.11937e+06	1	1	1	1	1	1		Peak Found	High	Peak Found	Peak Found	Peak Found	Peak Found	High
	TRUE	High	[R].RVEVEVVGTQQVQK.[T]		1.79372e-05	0.000337477	1	1	8	B4EB48	B4EB48 [203-216]		1	1598.89	FALSE	Burkholderia	1.125	0.974057	9.34	111.8	88.2	29.64	11.98	1.59143e+06	1.96874e+06	242108	800254	541242	593043	2.64625e+06	1.96874e+06	1.45102e+06	1.37694e+06	1.75049e+06	1.55182e+06	2	2	2	2	2	2		High	High	Peak Found	High	Peak Found	High	High
	TRUE	High	[R].IGSDKYNDR.[L]		0.000697009	0.000337477	1	1	6	B4EB48	B4EB48 [140-148]		1	1067.51	FALSE	Burkholderia	0.989	0.989643	48.89	99.5	100.5	28.37	19.94	222084	259846	77924.6	183894	144955	142656	369284	259846	467024	316413	468814	373288	1	1	1	1	1	1		High	High	High	High	Peak Found	High	High
	TRUE	High	[K].LDELASK.[I]		0.0100854	0.000337477	1	1	4	B4EB48	B4EB48 [116-122]		0	775.42	FALSE	Burkholderia	0.636	0.923401	4.84	77.8	122.2	27.47	25.52	107540	162867	16998.3	93037	81710.3	97735.3	178820	162867	101876	160082	264268	255744	1	1	1	1	1	1		High	High	Peak Found	High	Peak Found	High	High
	TRUE	High	[K].IEGMNTEVVVATGYTDR.[I]	1xOxidation [M4]	1.57471e-07	0.000337477	1	1	26	B4EB48	B4EB48 [123-139]		0	1870.89	FALSE	Burkholderia	0.987	0.995607	43.72	84.4	115.6	51.33	24.98	3.07087e+06	1.93565e+06	444538	1.56813e+06	1.39269e+06	1.39343e+06	5.10628e+06	1.93565e+06	2.66424e+06	2.69816e+06	4.50425e+06	3.64618e+06	4	2	5	4	4	5		High	High	High	High	High	High	High
	TRUE	High	[K].IEGMNTEVVVATGYTDR.[I]		8.8532e-06	0.000337477	1	1	1	B4EB48	B4EB48 [123-139]		0	1854.89	FALSE	Burkholderia	100	3.74057e-17	0	200		100.88		15749.2	156497					26188	156497					1	1						Peak Found	High	Not Found	Not Found	Not Found	Not Found	High
	TRUE	High	[K].ITYQADALFDFDK.[A]		6.44535e-06	0.000337477	1	1	6	B4EB48	B4EB48 [93-105]		0	1546.74	FALSE	Burkholderia	24.8	9.84149e-05	280.53	167.8	32.2	23.16		438412	1.0145e+06			51001.9		728998	1.0145e+06			164951		1	1			1			High	High	Not Found	High	High	Not Found	High
	TRUE	High	[R].VEVEVVGTQQVQK.[T]		1.83425e-06	0.000337477	1	1	17	B4EB48	B4EB48 [204-216]		0	1442.78	FALSE	Burkholderia	0.767	0.924013	18.3	86.4	113.6	42.21	19.99	3.06797e+06	3.03383e+06	379054	1.7211e+06	1.37375e+06	1.52527e+06	5.10146e+06	3.03383e+06	2.27178e+06	2.96136e+06	4.44298e+06	3.99118e+06	2	2	2	2	2	2		High	High	High	High	High	High	High
	TRUE	High	[K].ATLKPLGK.[Q]		0.028555	0.000337477	1	1	5	B4EB48	B4EB48 [106-113]		0	827.535	FALSE	Burkholderia	0.757	0.917585	15.78	79.2	120.8	8.78	30.96	535496	770874	127522	524520	514961	449678	890431	770874	764275	902503	1.66549e+06	1.17667e+06	1	1	1	1	1	1		High	High	Peak Found	High	Peak Found	Peak Found	High
	TRUE	High	[R].DAFWTPATANAK.[C]		0.102197	0.00688709	1	1	4	B4EB48	B4EB48 [56-67]		0	1292.63	FALSE	Burkholderia	0.863	0.997516	120.03	114.1	85.9	36.21	49.24	118055	116274		66116.6	41673.7	16556	196304	116274		113762	134781	43322	1	1		2	2	1		High	Peak Found	Not Found	High	High	Peak Found	High
TRUE	High	Master Protein	B4EF86	6-phosphogluconate dehydrogenase, decarboxylating OS=Burkholderia cenocepacia (strain ATCC BAA-245 / DSM 16553 / LMG 16656 / NCTC 13227 / J2315 / CF5610) OX=216591 GN=gnd PE=3 SV=1	0	FALSE	Burkholderia	75.27	42	17	76	17	470	50.9	5.95	107.02	17	0	1.016	0.02	0.916211	33.58	-0.54	0.32	0.02	102.9	97.1	1.52232e+06	2.91033e+06	542508	1.96207e+06	555707	1.04881e+06	2.53134e+06	2.91033e+06	3.25141e+06	3.37599e+06	1.79727e+06	2.74443e+06	17	17	12	15	12	14	High	High	High	High
	Checked	Confidence	Annotated Sequence	Modifications	Qvality PEP	Qvality q-value	# Protein Groups	# Proteins	# PSMs	Master Protein Accessions	Positions in Master Proteins	Modifications in Master Proteins	# Missed Cleavages	Theo. MH+ [Da]	Contaminant	Marked as	Abundance Ratio: (A) / (M)	Abundance Ratio Adj. P-Value: (A) / (M)	Abundance Ratio Variability [%]: (A) / (M)	Abundances (Grouped): A	Abundances (Grouped): M	Abundances (Grouped) CV [%]: A	Abundances (Grouped) CV [%]: M	Abundance: F1: Sample, A, 6, 1	Abundance: F2: Sample, A, 4, 2	Abundance: F3: Sample, A, 2, 3	Abundance: F4: Sample, M, 3, 3	Abundance: F5: Sample, M, 2, 2	Abundance: F6: Sample, M, 1, 1	Abundances (Normalized): F1: Sample, A, 6, 1	Abundances (Normalized): F2: Sample, A, 4, 2	Abundances (Normalized): F3: Sample, A, 2, 3	Abundances (Normalized): F4: Sample, M, 3, 3	Abundances (Normalized): F5: Sample, M, 2, 2	Abundances (Normalized): F6: Sample, M, 1, 1	Abundances Count: F1: Sample, A, 6, 1	Abundances Count: F2: Sample, A, 4, 2	Abundances Count: F3: Sample, A, 2, 3	Abundances Count: F4: Sample, M, 3, 3	Abundances Count: F5: Sample, M, 2, 2	Abundances Count: F6: Sample, M, 1, 1	Quan Info	Found in Sample: [S1] F1: Sample, A, 6, 1	Found in Sample: [S2] F2: Sample, A, 4, 2	Found in Sample: [S3] F3: Sample, A, 2, 3	Found in Sample: [S4] F4: Sample, M, 3, 3	Found in Sample: [S5] F5: Sample, M, 2, 2	Found in Sample: [S6] F6: Sample, M, 1, 1	Confidence (by Search Engine): Sequest HT
	TRUE	High	[R].NLALNIESR.[G]		0.00852752	0.000337477	1	1	7	B4EF86	B4EF86 [17-25]		0	1029.57	FALSE	Burkholderia	1.268	0.924013	20.14	112.4	87.6	19.79	26.19	309306	343872	76429	267959	83841	136451	514318	343872	458061	461057	271159	357053	1	1	1	1	1	1		Peak Found	High	High	High	High	High	High
	TRUE	High	[R].NQELAQSGLHFIGTGVSGGEEGALR.[G]		7.64992e-07	0.000337477	1	1	2	B4EF86	B4EF86 [112-136]		0	2527.25	FALSE	Burkholderia	100	3.74057e-17	0	200		23.03		58917.2	136079					97968.4	136079					1	1						Peak Found	High	Not Found	Not Found	Not Found	Not Found	High
	TRUE	High	[K].QAIGVIGLAVMGR.[N]	1xOxidation [M11]	0.00546034	0.000337477	1	1	6	B4EF86	B4EF86 [4-16]		0	1300.74	FALSE	Burkholderia	1.031	0.956121	19.65	99.1	100.9	44.32	20.97	73426.7	180740	49387	147300	54194.7	70335.8	122095	180740	295991	253447	175277	184048	1	1	1	1	1	1		High	High	High	High	High	High	High
	TRUE	High	[K].ILSGPAAAPFDGDR.[A]		5.8694e-05	0.000337477	1	1	2	B4EF86	B4EF86 [304-317]		0	1386.7	FALSE	Burkholderia	1.224	0.871792	5.26	87.7	112.3	34.75	23.8	133642	257144	69567.8	191210	64966	126141	222222	257144	416940	329000	210113	330074	1	1	1	1	1	1		Peak Found	High	Peak Found	Peak Found	Peak Found	Peak Found	High
	TRUE	High	[R].LPANLVQAQR.[D]		3.40623e-05	0.000337477	1	1	5	B4EF86	B4EF86 [439-448]		0	1109.64	FALSE	Burkholderia	0.867	0.988664	20.9	76.7	123.3	32.43	24.14	197454	303234	88883	306575	108082	217170	328329	303234	532701	527501	349560	568270	1	1	1	1	1	1		High	High	Peak Found	High	High	High	High
	TRUE	High	[K].VISYAQGFAQLR.[T]		7.80512e-05	0.000337477	1	1	6	B4EF86	B4EF86 [333-344]		0	1352.73	FALSE	Burkholderia	1.255	0.856083	10.47	119.7	80.3	25.52	40.88	77931.4	165772	36079.4	100171	23380.4	42474.1	129586	165772	216234	172357	75616.9	111142	1	1	1	1	1	1		High	High	High	High	High	Peak Found	High
	TRUE	High	[K].TDELIAEFPGR.[N]		0.00995613	0.000337477	1	1	9	B4EF86	B4EF86 [39-49]		0	1247.63	FALSE	Burkholderia	1.119	0.925761	66.58	93.1	106.9	35.61	55.16	42374.5	99528.9	24121.2	75096.7	10588.3	43683.8	70460.9	99528.9	144565	129213	34244.7	114307	1	1	1	1	1	1		High	Peak Found	High	High	High	High	High
	TRUE	High	[R].EKTDELIAEFPGR.[N]		0.0350127	0.000337477	1	1	2	B4EF86	B4EF86 [37-49]		1	1504.76	FALSE	Burkholderia	0.605	0.856083	147.36	90.5	109.5	63.39	23.95	25121.7	109634		56504.6		26392	41772.7	109634		97223.2		69059.9	1	2		2		2		Peak Found	High	Not Found	Peak Found	Not Found	Peak Found	High
	TRUE	High	[K].DIAANYQTALR.[D]		0.000348532	0.000337477	1	1	9	B4EF86	B4EF86 [398-408]		0	1235.64	FALSE	Burkholderia	0.949	0.967149	6.31	89.2	110.8	20.21	14.69	99867.5	190814	40938.4	150269	59525.3	90640.6	166061	190814	245356	258557	192517	237180	1	1	1	1	1	1		High	High	High	High	High	High	High
	TRUE	High	[R].DAYDLVEPILK.[Q]		0.000322466	0.000337477	1	1	4	B4EF86	B4EF86 [147-157]		0	1275.68	FALSE	Burkholderia	1.473	0.710763	91.35	122.9	77.1	11.28	42.91	109798	214236		120313	27825.4	47367.7	182573	214236		207014	89993	123947	1	1		1	1	1		Peak Found	High	High	High	Peak Found	High	High
	TRUE	High	[K].AGEATDATIASLKPLLEK.[G]		0.0142833	0.000337477	1	1	3	B4EF86	B4EF86 [76-93]		0	1828.01	FALSE	Burkholderia	100	3.74057e-17	0	97.4	102.6	24.88		56842.2	145544	25999.2	89138.4			94518	145544	155821	153374			1	1	1	1				High	High	High	Peak Found	Not Found	Not Found	High
	TRUE	High	[R].AAFVEAVR.[R]		0.00789173	0.000337477	1	1	6	B4EF86	B4EF86 [318-325]		0	862.478	FALSE	Burkholderia	0.851	0.997516	1.81	74.9	125.1	26.33	28.03	81959.2	120975	32749	132412	43955.5	96829	136283	120975	196274	227831	142161	253373	1	1	1	1	1	1		High	High	High	High	High	Peak Found	High
	TRUE	High	[K].HLVDVILDR.[A]		0.0193221	0.000337477	1	1	1	B4EF86	B4EF86 [250-258]		0	1079.62	FALSE	Burkholderia	2.771	0.238626	147.73	142.6	57.4	52.02	64.73	32419.1	116648		30390.1		7433.75	53907	116648		52289.9		19451.9	1	1		1		1		Peak Found	High	Not Found	Peak Found	Not Found	Peak Found	High
	TRUE	High	[R].GYAVSVFNR.[S]		0.00278635	0.000337477	1	1	6	B4EF86	B4EF86 [26-34]		0	1012.52	FALSE	Burkholderia	1.36	0.795724	29.36	105.1	94.9	31.14	25.42	105000	229757	54082.2	138548	43612.6	79262.3	174595	229757	324130	238389	141052	207406	1	1	1	1	1	1		High	High	High	Peak Found	High	High	High
	TRUE	High	[K].GDVLIDGGNTHFTDTIR.[R]		0.000976119	0.000337477	1	1	4	B4EF86	B4EF86 [94-110]		0	1830.9	FALSE	Burkholderia	2.806	0.232749	81.17	152.4	47.6	10.59	82.34	68989	141912	21828.6	79203.6	10104.1	15622.3	114716	141912	130825	136280	32678.6	40878.9	1	1	1	1	1	1		High	High	Peak Found	Peak Found	Peak Found	Peak Found	High
	TRUE	High	[R].GPSIMPGGQR.[D]	1xOxidation [M5]	0.0169925	0.000337477	1	1	2	B4EF86	B4EF86 [137-146]		0	1015.5	FALSE	Burkholderia	0.959	0.983203	8.26	76.5	123.5	52.42	23.99	26960.2	79494.9	22443.7	76980.1	25632.2	49009.5	44829.8	79494.9	134512	132454	82899.9	128243	1	1	1	1	1	1		Peak Found	High	Peak Found	High	Peak Found	Peak Found	High
	TRUE	High	[R].DFFGAHTFER.[T]		0.0851529	0.00442391	1	1	2	B4EF86	B4EF86 [449-458]		0	1226.56	FALSE	Burkholderia	100	3.74057e-17	0	200		47.76		22313.7	74940.9					37103.5	74940.9					1	1						Peak Found	High	Not Found	Not Found	Not Found	Not Found	High
TRUE	High	Master Protein	B4EBY6	Succinate--CoA ligase [ADP-forming] subunit beta OS=Burkholderia cenocepacia (strain ATCC BAA-245 / DSM 16553 / LMG 16656 / NCTC 13227 / J2315 / CF5610) OX=216591 GN=sucC PE=3 SV=1	0	FALSE	Burkholderia	75.209	51	13	68	13	388	41.2	5.27	113.88	13	0	1.071	0.1	0.901177	0.32	0.1	0.1	0.03	92.8	107.2	2.49458e+06	4.22952e+06	1.04322e+06	3.72186e+06	1.23976e+06	1.86561e+06	4.14803e+06	4.22952e+06	6.25233e+06	6.40392e+06	4.00965e+06	4.88175e+06	12	13	11	13	10	12	High	High	High	High
	Checked	Confidence	Annotated Sequence	Modifications	Qvality PEP	Qvality q-value	# Protein Groups	# Proteins	# PSMs	Master Protein Accessions	Positions in Master Proteins	Modifications in Master Proteins	# Missed Cleavages	Theo. MH+ [Da]	Contaminant	Marked as	Abundance Ratio: (A) / (M)	Abundance Ratio Adj. P-Value: (A) / (M)	Abundance Ratio Variability [%]: (A) / (M)	Abundances (Grouped): A	Abundances (Grouped): M	Abundances (Grouped) CV [%]: A	Abundances (Grouped) CV [%]: M	Abundance: F1: Sample, A, 6, 1	Abundance: F2: Sample, A, 4, 2	Abundance: F3: Sample, A, 2, 3	Abundance: F4: Sample, M, 3, 3	Abundance: F5: Sample, M, 2, 2	Abundance: F6: Sample, M, 1, 1	Abundances (Normalized): F1: Sample, A, 6, 1	Abundances (Normalized): F2: Sample, A, 4, 2	Abundances (Normalized): F3: Sample, A, 2, 3	Abundances (Normalized): F4: Sample, M, 3, 3	Abundances (Normalized): F5: Sample, M, 2, 2	Abundances (Normalized): F6: Sample, M, 1, 1	Abundances Count: F1: Sample, A, 6, 1	Abundances Count: F2: Sample, A, 4, 2	Abundances Count: F3: Sample, A, 2, 3	Abundances Count: F4: Sample, M, 3, 3	Abundances Count: F5: Sample, M, 2, 2	Abundances Count: F6: Sample, M, 1, 1	Quan Info	Found in Sample: [S1] F1: Sample, A, 6, 1	Found in Sample: [S2] F2: Sample, A, 4, 2	Found in Sample: [S3] F3: Sample, A, 2, 3	Found in Sample: [S4] F4: Sample, M, 3, 3	Found in Sample: [S5] F5: Sample, M, 2, 2	Found in Sample: [S6] F6: Sample, M, 1, 1	Confidence (by Search Engine): Sequest HT
	TRUE	High	[K].MLADSGLPIISADSMEEAAQK.[V]	2xOxidation [M1; M15]	0.00549576	0.000337477	1	1	5	B4EBY6	B4EBY6 [360-380]		0	2209.04	FALSE	Burkholderia	0.583	0.847784	10.8	72.9	127.1	50.97	7.95	147993	225353	88403.6	249443	119480	173005	246084	225353	529828	429197	386422	452704	1	1	1	1	1	1		High	High	High	High	Peak Found	High	High
	TRUE	High	[K].IGVPAASIPQAR.[A]		0.0157307	0.000337477	1	1	1	B4EBY6	B4EBY6 [167-178]		0	1179.68	FALSE	Burkholderia	0.694	0.871792	28.34	82	118	28.49	23.17	531851	654562	194845	739069	291685	580189	884370	654562	1.16776e+06	1.27166e+06	943370	1.51818e+06	1	1	1	1	1	1		Peak Found	High	Peak Found	Peak Found	Peak Found	Peak Found	High
	TRUE	High	[K].LFGGEPANFLDVGGGATTEK.[V]		3.58741e-05	0.000337477	1	1	7	B4EBY6	B4EBY6 [278-297]		0	1979.97	FALSE	Burkholderia	1.657	0.638493	41.81	136	64	21.75	39.2	88590.9	229312	31506.8	92230	24926.2	33969.5	147310	229312	188829	158693	80616.3	88888.2	1	1	1	1	1	1		High	High	High	High	High	Peak Found	High
	TRUE	High	[K].IVLMGSSEGGMDIEEVAEK.[H]	2xOxidation [M4; M11]	0.0194466	0.000337477	1	1	3	B4EBY6	B4EBY6 [121-139]		0	2025.94	FALSE	Burkholderia	0.01	3.74057e-17	0	105.1	94.9		26.16		56874.1		42483.6	15877.6	17164		56874.1		73098.4	51351.5	44913		1		1	1	1		Not Found	High	Not Found	Peak Found	High	High	High
	TRUE	High	[R].LMIEEGADIK.[Q]	1xOxidation [M2]	0.000701538	0.000337477	1	1	5	B4EBY6	B4EBY6 [96-105]		0	1134.57	FALSE	Burkholderia	0.736	0.963002	33.63	102	98	30.71	23.36	68546.3	206321	34940.9	165456	61311.7	72649.7	113980	206321	209411	284687	198295	190103	1	1	1	1	1	1		High	High	Peak Found	High	High	High	High
	TRUE	High	[K].VIVEPSTGLLDAQADDLAAK.[I]		2.55066e-08	0.000337477	1	1	11	B4EBY6	B4EBY6 [147-166]		0	2026.07	FALSE	Burkholderia	1.203	0.965275	7.54	111.7	88.3	21.7	33.71	569452	898776	219733	750036	231026	286268	946892	898776	1.31692e+06	1.29053e+06	747185	749077	2	2	2	2	2	2		High	High	Peak Found	High	High	High	High
	TRUE	High	[K].VAEELGGPVWVVK.[A]		5.98458e-05	0.000337477	1	1	8	B4EBY6	B4EBY6 [34-46]		0	1382.77	FALSE	Burkholderia	0.9	0.999681	32.59	87.5	112.5	36.95	10.42	177034	310179	91383.6	246457	106595	152519	294374	310179	547688	424060	344749	399097	1	1	1	1	1	1		High	High	High	High	High	High	High
	TRUE	High	[R].EYANQILGMQLVTHQTGPEGQK.[V]	1xOxidation [M9]	0.00198999	0.000337477	1	1	5	B4EBY6	B4EBY6 [71-92]		0	2458.2	FALSE	Burkholderia	1.071	0.960172	13.61	103.4	96.6	24.06	47.52	190969	250490	67783.4	309481	66222.4	113287	317546	250490	406245	532501	214177	296438	2	2	1	2	1	2		High	High	Peak Found	High	Peak Found	High	High
	TRUE	High	[R].DLDEEDPAEIEASK.[F]		0.00351732	0.000337477	1	1	1	B4EBY6	B4EBY6 [234-247]		0	1560.69	FALSE	Burkholderia	1.149	0.931133	60.94	94.1	105.9	7	35.5	30152.5	55973.6	8229.73	42375.7		16681.8	50138	55973.6	49323.1	72912.6		43651.3	1	1	1	1		1		Peak Found	Peak Found	Peak Found	High	Not Found	Peak Found	High
	TRUE	High	[K].AVNLNVPLVVR.[M]		0.00155596	0.000337477	1	1	7	B4EBY6	B4EBY6 [338-348]		0	1193.74	FALSE	Burkholderia	1.085	0.96981	12.65	81	119	50.57	42.83	258781	476081	168830	542196	216067	139698	430305	476081	1.01185e+06	932916	698803	365549	1	1	1	1	1	1		High	High	High	High	High	High	High
	TRUE	High	[K].AILVNIFGGIMR.[C]	1xOxidation [M11]	0.000362344	0.000337477	1	1	3	B4EBY6	B4EBY6 [313-324]		0	1319.75	FALSE	Burkholderia	100	3.74057e-17	0	93.6	106.4	30.23		64014	164331		87456.6			106443	164331		150480			1	1		1				High	Peak Found	Not Found	High	Not Found	Not Found	High
	TRUE	High	[R].GKPAFSVDEAVK.[V]		0.000666114	0.000337477	1	1	11	B4EBY6	B4EBY6 [22-33]		0	1247.66	FALSE	Burkholderia	0.95	0.997858	30.83	80.6	119.4	24.2	30.87	224296	413283	96934.3	355535	106574	246739	372962	413283	580955	611743	344681	645643	2	2	2	2	2	2		High	High	High	High	High	High	High
	TRUE	High	[K].FNFDSNALFR.[H]		0.0730126	0.00246876	1	1	1	B4EBY6	B4EBY6 [216-225]		0	1230.59	FALSE	Burkholderia	2.716	0.240981	70.71	133.1	66.9	10.74	45.84	142906	287984	40632.1	99641.3		33440	237626	287984	243520	171445		87502.6	1	1	1	1		1		Peak Found	High	Peak Found	Peak Found	Not Found	Peak Found	High
TRUE	High	Master Protein	P13647	SWISS-PROT:P13647 Tax_Id=9606 Gene_Symbol=KRT5 Keratin, type II cytoskeletal 5	0	TRUE		74.035	36	20	52	13	590	62.3	7.74	87.58	20	4	0.063	-4	0.000354635	68.65	-3.1	-5.53	-4	2.9	197.1	50302.8	5260.58	100235	3.33873e+06	1.85082e+06	1.04943e+06	83644.3	5260.58	600736	5.74469e+06	5.98593e+06	2.74606e+06	4	1	4	16	17	14	High	Peak Found	Peak Found	High
	Checked	Confidence	Annotated Sequence	Modifications	Qvality PEP	Qvality q-value	# Protein Groups	# Proteins	# PSMs	Master Protein Accessions	Positions in Master Proteins	Modifications in Master Proteins	# Missed Cleavages	Theo. MH+ [Da]	Contaminant	Marked as	Abundance Ratio: (A) / (M)	Abundance Ratio Adj. P-Value: (A) / (M)	Abundance Ratio Variability [%]: (A) / (M)	Abundances (Grouped): A	Abundances (Grouped): M	Abundances (Grouped) CV [%]: A	Abundances (Grouped) CV [%]: M	Abundance: F1: Sample, A, 6, 1	Abundance: F2: Sample, A, 4, 2	Abundance: F3: Sample, A, 2, 3	Abundance: F4: Sample, M, 3, 3	Abundance: F5: Sample, M, 2, 2	Abundance: F6: Sample, M, 1, 1	Abundances (Normalized): F1: Sample, A, 6, 1	Abundances (Normalized): F2: Sample, A, 4, 2	Abundances (Normalized): F3: Sample, A, 2, 3	Abundances (Normalized): F4: Sample, M, 3, 3	Abundances (Normalized): F5: Sample, M, 2, 2	Abundances (Normalized): F6: Sample, M, 1, 1	Abundances Count: F1: Sample, A, 6, 1	Abundances Count: F2: Sample, A, 4, 2	Abundances Count: F3: Sample, A, 2, 3	Abundances Count: F4: Sample, M, 3, 3	Abundances Count: F5: Sample, M, 2, 2	Abundances Count: F6: Sample, M, 1, 1	Quan Info	Found in Sample: [S1] F1: Sample, A, 6, 1	Found in Sample: [S2] F2: Sample, A, 4, 2	Found in Sample: [S3] F3: Sample, A, 2, 3	Found in Sample: [S4] F4: Sample, M, 3, 3	Found in Sample: [S5] F5: Sample, M, 2, 2	Found in Sample: [S6] F6: Sample, M, 1, 1	Confidence (by Search Engine): Sequest HT
	TRUE	High	[-].MSRQSSVSFR.[S]	1xMet-loss+Acetyl [N-Term]	0.00809823	0.000337477	1	2	1	P13647	P13647 [1-10]	P13647 1xMet-loss+Acetyl [N-Term]	1	1095.55	TRUE		0.14	0.0259255	148.05	93.5	106.5	124.43	60.77	17502		75989.7		25632	79427.5	29102.6		455428		82899.1	207838	1		1		1	1		Peak Found	Not Found	Peak Found	Not Found	Peak Found	High	High
	TRUE	High	[R].QLDSIVGER.[G]		0.00779046	0.000337477	3	4	2	P02538; P04259; P13647	P02538 [224-232]; P04259 [224-232]; P13647 [229-237]		0	1016.54	TRUE		0.01	3.74057e-17	0		200		24.13				587446	335207	255201				1.01077e+06	1.08413e+06	667786				1	1	1	Shared	Not Found	Not Found	Not Found	High	Peak Found	High	High
	TRUE	High	[R].NLDLDSIIAEVK.[A]		1.29744e-05	0.000337477	5	8	3	P02538; Q5XKE5; P35908; P04259; P13647	P02538 [327-338]; Q5XKE5 [308-319]; P35908 [348-359]; P04259 [327-338]; P13647 [332-343]		0	1329.73	TRUE		0.01	3.74057e-17	0		200		72.55				858093	146941					1.47646e+06	475236					1	1		Shared	Not Found	Not Found	Not Found	High	High	Not Found	High
	TRUE	High	[R].ISISTSGGSFR.[N]		0.000341824	0.000337477	1	1	5	P13647	P13647 [74-84]		0	1111.57	TRUE		0.01	3.74057e-17	0	8.1	191.9		48.41	19824.5			593301	241754	129763	32964.5			1.02085e+06	781883	339550	1			1	1	1		Peak Found	Not Found	Not Found	High	High	High	High
	TRUE	High	[KR].VDALMDEINFMK.[M]	2xOxidation [M5; M11]	0.00360954	0.000337477	1	3	2	P13647	P13647 [293-304]		0	1457.67	TRUE		0.01	3.74057e-17	0		200		20.07				86815.4	61467					149377	198797					1	1			Not Found	Not Found	Not Found	High	Peak Found	Not Found	High
	TRUE	High	[K].WTLLQEQGTK.[T]		0.000184734	0.000337477	3	4	2	P02538; P04259; P13647	P02538 [195-204]; P04259 [195-204]; P13647 [200-209]		0	1203.64	TRUE		0.01	3.74057e-17	0		200		30.31				385230	181929	134696				662837	588395	352460				1	1	1	Shared	Not Found	Not Found	Not Found	High	High	Peak Found	High
	TRUE	High	[K].YEELQQTAGR.[H]		7.22137e-05	0.000337477	1	3	4	P13647	P13647 [365-374]		0	1194.57	TRUE		0.01	3.74057e-17	0		200		61.47				419196	218729	58504.5				721280	707414	153089				1	1	1		Not Found	Not Found	Not Found	High	High	High	High
	TRUE	High	[R].SFSTASAITPSVSR.[T]		0.00976528	0.000337477	1	2	2	P13647	P13647 [16-29]		0	1410.72	TRUE		0.01	3.74057e-17	0		200		43.9				136598	37166.9	43147.3				235033	120205	112904				1	1	1		Not Found	Not Found	Not Found	High	Peak Found	High	High
	TRUE	High	[R].SGGGGGGGFGR.[V]		0.0159343	0.000337477	1	2	4	P13647	P13647 [38-48]		0	865.391	TRUE		0.022	2.98285e-07	126.8	9	191	1.61	80.25	3236.5	5260.58		65459.4	75314.9	13783.5	5381.7	5260.58		112631	243584	36067.4	1	1		1	1	1		High	Peak Found	Not Found	High	High	Peak Found	High
	TRUE	High	[R].TEAESWYQTK.[Y]		0.00441109	0.000337477	1	3	2	P13647	P13647 [355-364]		0	1242.56	TRUE		0.01	3.74057e-17	0		200		13.79				37714.8	24399.5					64893	78913					1	1			Not Found	Not Found	Not Found	High	High	Not Found	High
	TRUE	High	[K].AQYEEIANR.[S]		0.000472562	0.000337477	1	1	5	P13647	P13647 [344-352]		0	1093.53	TRUE		0.01	3.74057e-17	0	9.4	190.6		64.38			4647.59	326627	227843	52531.4			27854.3	562002	736892	137459			1	1	1	1		Not Found	Not Found	Peak Found	High	High	High	High
	TRUE	High	[R].EYQELMNTK.[L]	1xOxidation [M6]	0.0320283	0.000337477	1	3	3	P13647	P13647 [452-460]		0	1171.53	TRUE		0.01	3.74057e-17	0		200		45.58				40597	34291.2	16560.9				69852.1	110905	43335.1				1	2	1		Not Found	Not Found	Not Found	High	High	High	High
	TRUE	High	[R].FLEQQNK.[LVM]		0.0345703	0.000337477	7	28	2	Q3KNV1; P02538; Q5XKE5; Q8N1N4-2; P04259; P05787; P13647	Q3KNV1 [111-117]; P02538 [183-189]; Q5XKE5 [162-168]; Q8N1N4-2 [131-137]; P04259 [183-189]; P05787 [111-117]; P13647 [188-194]		0	906.468	TRUE		0.04	3.32278e-05	53.52	8	192	54.93	24.59	9739.83		6134.33	341293	207654	154710	16195.5		36764.8	587237	671595	404829	1		1	1	1	1	Shared	Peak Found	Not Found	Peak Found	High	Peak Found	High	High
	TRUE	High	[K].DVDAAYMNK.[V]	1xOxidation [M7]	0.00467546	0.000337477	3	10	3	P02538; P04259; P13647	P02538 [273-281]; P04259 [273-281]; P13647 [278-286]		0	1042.45	TRUE		0.01	3.74057e-17	0		200		46.09				39761.7	44372.3	26392.4				68415	143509	69061.2				1	2	1	Shared	Not Found	Not Found	Not Found	High	High	High	High
	TRUE	High	[K].LAELEEALQK.[A]		0.00479799	0.000337477	1	1	3	P13647	P13647 [432-441]		0	1143.63	TRUE		0.01	3.74057e-17	0		200		51.91				93050.1	33039.4	19231.1				160104	106856	50322.1				1	1	1		Not Found	Not Found	Not Found	High	High	High	High
	TRUE	High	[K].LALDVEIATYR.[TK]		0.000710685	0.000337477	5	16	1	P02538; Q5XKE5; P35908; P04259; P13647	P02538 [456-466]; Q5XKE5 [437-447]; P35908 [477-487]; P04259 [456-466]; P13647 [461-471]		0	1263.69	TRUE		0.01	3.74057e-17	0		200						80239.2						138062						1			Shared	Not Found	Not Found	Not Found	High	Not Found	Not Found	High
	TRUE	High	[R].GLGVGFGSGGGSSSSVK.[F]		0.0609771	0.000940953	1	1	3	P13647	P13647 [560-576]		0	1439.71	TRUE		0.01	3.74057e-17	0	93.4	106.6		3.86			13463.3	54267.3	26823.2	35175.3			80689.4	93373.6	86751.6	92043.4			1	1	1	1		Not Found	Not Found	Peak Found	High	High	High	High
	TRUE	High	[R].TTAENEFVMLK.[K]	1xOxidation [M9]	0.0820779	0.00391041	1	3	2	P13647	P13647 [266-276]		0	1298.63	TRUE		0.01	3.74057e-17	0		200		40.5				101264	58754.7	30310.4				174238	190025	79313.4				1	1	1		Not Found	Not Found	Not Found	High	High	Peak Found	High
	TRUE	High	[KR].NKYEDEINKR.[T]		0.0921868	0.00470332	5	11	1	P02538; P04264; P04259; P05787; P13647	P02538 [251-260]; P04264 [268-277]; P04259 [251-260]; P05787 [177-186]; P13647 [256-265]		2	1308.65	TRUE		0.206	0.0925175	43.79	33.3	166.7	104.98	44.37	11034.9	38113.1	25971.8	110910	74229.7	34099.7	18349	38113.1	155656	190835	240074	89228.8	1	1	1	1	1	1	Shared	Peak Found	Peak Found	Peak Found	High	Peak Found	Peak Found	High
	TRUE	High	[R].SLYNLGGSKR.[I]		0.0956115	0.00609239	1	2	2	P13647	P13647 [64-73]		1	1094.6	TRUE		0.01	3.74057e-17	0		200		1.85				30105.1	16441.7					51799.6	53176					1	1			Not Found	Not Found	Not Found	High	High	Not Found	High
TRUE	High	Master Protein	B4EEP2	Aminotransferase OS=Burkholderia cenocepacia (strain ATCC BAA-245 / DSM 16553 / LMG 16656 / NCTC 13227 / J2315 / CF5610) OX=216591 GN=tyrB PE=3 SV=1	0	FALSE	Burkholderia	73.354	41	13	65	13	399	42.5	6.71	112.17	13	0	0.928	-0.11	0.945436	32.38	-1.15	0.25	-0.11	106.7	93.3	951983	3.65944e+06	573331	2.10101e+06	831735	1.14802e+06	1.58297e+06	3.65944e+06	3.43614e+06	3.61504e+06	2.69e+06	3.00403e+06	10	13	10	11	10	10	High	High	High	High
	Checked	Confidence	Annotated Sequence	Modifications	Qvality PEP	Qvality q-value	# Protein Groups	# Proteins	# PSMs	Master Protein Accessions	Positions in Master Proteins	Modifications in Master Proteins	# Missed Cleavages	Theo. MH+ [Da]	Contaminant	Marked as	Abundance Ratio: (A) / (M)	Abundance Ratio Adj. P-Value: (A) / (M)	Abundance Ratio Variability [%]: (A) / (M)	Abundances (Grouped): A	Abundances (Grouped): M	Abundances (Grouped) CV [%]: A	Abundances (Grouped) CV [%]: M	Abundance: F1: Sample, A, 6, 1	Abundance: F2: Sample, A, 4, 2	Abundance: F3: Sample, A, 2, 3	Abundance: F4: Sample, M, 3, 3	Abundance: F5: Sample, M, 2, 2	Abundance: F6: Sample, M, 1, 1	Abundances (Normalized): F1: Sample, A, 6, 1	Abundances (Normalized): F2: Sample, A, 4, 2	Abundances (Normalized): F3: Sample, A, 2, 3	Abundances (Normalized): F4: Sample, M, 3, 3	Abundances (Normalized): F5: Sample, M, 2, 2	Abundances (Normalized): F6: Sample, M, 1, 1	Abundances Count: F1: Sample, A, 6, 1	Abundances Count: F2: Sample, A, 4, 2	Abundances Count: F3: Sample, A, 2, 3	Abundances Count: F4: Sample, M, 3, 3	Abundances Count: F5: Sample, M, 2, 2	Abundances Count: F6: Sample, M, 1, 1	Quan Info	Found in Sample: [S1] F1: Sample, A, 6, 1	Found in Sample: [S2] F2: Sample, A, 4, 2	Found in Sample: [S3] F3: Sample, A, 2, 3	Found in Sample: [S4] F4: Sample, M, 3, 3	Found in Sample: [S5] F5: Sample, M, 2, 2	Found in Sample: [S6] F6: Sample, M, 1, 1	Confidence (by Search Engine): Sequest HT
	TRUE	High	[-].MSLFSAVQLAPR.[D]	1xMet-loss [N-Term]	0.000118149	0.000337477	1	1	6	B4EEP2	B4EEP2 [1-12]	B4EEP2 1xMet-loss [N-Term]	0	1188.67	FALSE	Burkholderia	1.003	0.956278	20.5	117.4	82.6	45.05	27.65	97494.9	436966	53244.4	184979	69453.3	71709.8	162116	436966	319109	318279	224626	187643	1	1	1	1	1	1		High	High	High	High	High	High	High
	TRUE	High	[R].LRDEFGIYAVGTGR.[I]		0.0212741	0.000337477	1	1	3	B4EEP2	B4EEP2 [363-376]		1	1553.81	FALSE	Burkholderia	100	3.74057e-17	0	200					125654						125654						2						Not Found	High	Not Found	Not Found	Not Found	Not Found	High
	TRUE	High	[K].LLLGNDSPLIAAGR.[V]		1.57575e-05	0.000337477	1	1	6	B4EEP2	B4EEP2 [83-96]		0	1409.81	FALSE	Burkholderia	0.981	0.96188	18.06	108.8	91.2	32.48	30.14	129452	427865	58779	234074	91247.1	83836.2	215255	427865	352280	402753	295112	219375	1	1	1	1	1	1		High	High	High	High	High	High	High
	TRUE	High	[K].VNLGVGVYTNEDGK.[I]		0.000200965	0.000337477	1	1	5	B4EEP2	B4EEP2 [31-44]		0	1464.73	FALSE	Burkholderia	0.86	0.997516	4.14	108.3	91.7	42.73	37.73	78069.9	332467	49312.8	199656	77448.9	59275.3	129816	332467	295546	343532	250486	155106	1	1	1	1	1	1		Peak Found	High	Peak Found	High	High	Peak Found	High
	TRUE	High	[R].VGALSIITSSK.[E]		0.0116227	0.000337477	1	1	5	B4EEP2	B4EEP2 [257-267]		0	1075.64	FALSE	Burkholderia	0.83	0.967149	32.38	96.1	103.9	36.01	12.78	199729	682854	115173	483116	198737	281950	332112	682854	690265	831261	642757	737781	1	1	1	1	1	1		High	High	Peak Found	High	High	High	High
	TRUE	High	[R].VVTAQALGGTGALK.[I]		3.36018e-07	0.000337477	1	1	7	B4EEP2	B4EEP2 [97-110]		0	1285.75	FALSE	Burkholderia	0.922	0.995671	8.31	83.4	116.6	34.94	19.61	168835	457091	98222	371054	144687	265079	280742	457091	588673	638445	467948	693632	1	1	1	1	1	1		High	High	High	High	High	High	High
	TRUE	High	[K].VAISDPSWENHR.[A]		0.030631	0.000337477	1	1	2	B4EEP2	B4EEP2 [125-136]		0	1410.68	FALSE	Burkholderia	3.188	0.162504	96.37	164.1	35.9	19.56	14.57		163148	20606.7	22514.7	9589.86	11400.8		163148	123502	38739.4	31015.6	29832.4		2	2	1	1	1		Not Found	High	Peak Found	Peak Found	Peak Found	Peak Found	High
	TRUE	High	[R].DFSFINAQR.[G]		0.000520781	0.000337477	1	1	10	B4EEP2	B4EEP2 [339-347]		0	1097.54	FALSE	Burkholderia	1.009	0.956121	94.61	98	102	68.13	4.47	54505.3	229001	71530.2	138648	70198.4	94890.5	90632.3	229001	428701	238561	227036	248300	1	1	1	1	1	1		High	High	High	High	High	High	High
	TRUE	High	[R].DPILGLNEAFNADARPTK.[V]		9.3241e-06	0.000337477	1	1	4	B4EEP2	B4EEP2 [13-30]		0	1942	FALSE	Burkholderia	100	3.74057e-17	0	91.2	108.8	39.51		29857	88143.4		45830.2			49646.6	88143.4		78856.5			1	1		1				Peak Found	High	Not Found	High	Not Found	High	High
	TRUE	High	[R].GYLPIDGIAAYDAAVQK.[L]		6.89673e-07	0.000337477	1	1	2	B4EEP2	B4EEP2 [66-82]		0	1764.92	FALSE	Burkholderia	100	3.74057e-17	0	200					120859						120859						1						Not Found	High	Not Found	Not Found	Not Found	Not Found	High
	TRUE	High	[R].GMFSYSGLTSAQVDR.[L]	1xOxidation [M2]	5.34146e-06	0.000337477	1	1	10	B4EEP2	B4EEP2 [348-362]		0	1634.75	FALSE	Burkholderia	0.605	0.856083	25.92	76.5	123.5	14.92	14.49	64729.4	144333	20224.4	136828	60524.5	68005.9	107633	144333	121211	235429	195749	177951	2	1	1	2	2	2		High	High	High	High	High	High	High
	TRUE	High	[K].SFSLYGER.[V]		0.0776596	0.00362683	1	1	3	B4EEP2	B4EEP2 [249-256]		0	958.463	FALSE	Burkholderia	1.029	0.962188	50.39	98.6	101.4	45	14.19	41894.2	130774	30925.4	78094.2	39277.7	63076.3	69662.3	130774	185345	134371	127032	165052	1	1	1	1	1	1		Peak Found	Peak Found	High	High	Peak Found	High	High
	TRUE	High	[K].IGADFLR.[T]		0.0973676	0.00609239	1	1	2	B4EEP2	B4EEP2 [111-117]		0	791.441	FALSE	Burkholderia	0.934	0.973792	49.55	94.9	105.1	39.28	26.17	87416.6	320289	55313.3	206213	70571.6	148797	145358	320289	331508	354815	228243	389358	1	1	1	1	1	1		Peak Found	High	Peak Found	High	Peak Found	Peak Found	High
TRUE	High	Master Protein	B4EPY5	Putative exported protein OS=Burkholderia cenocepacia (strain ATCC BAA-245 / DSM 16553 / LMG 16656 / NCTC 13227 / J2315 / CF5610) OX=216591 GN=BCAS0219 PE=4 SV=1	0	FALSE	Burkholderia	72.966	59	10	59	10	247	27	8.13	116.49	10	0	1.69	0.76	0.531369	96.4	0.76	1.66	-0.76	132	68	3.67913e+06	1.38072e+07	389495	1.83146e+06	1.08502e+06	1.12161e+06	6.11771e+06	1.38072e+07	2.33436e+06	3.15126e+06	3.50918e+06	2.93493e+06	8	9	8	8	8	6	High	High	High	High
	Checked	Confidence	Annotated Sequence	Modifications	Qvality PEP	Qvality q-value	# Protein Groups	# Proteins	# PSMs	Master Protein Accessions	Positions in Master Proteins	Modifications in Master Proteins	# Missed Cleavages	Theo. MH+ [Da]	Contaminant	Marked as	Abundance Ratio: (A) / (M)	Abundance Ratio Adj. P-Value: (A) / (M)	Abundance Ratio Variability [%]: (A) / (M)	Abundances (Grouped): A	Abundances (Grouped): M	Abundances (Grouped) CV [%]: A	Abundances (Grouped) CV [%]: M	Abundance: F1: Sample, A, 6, 1	Abundance: F2: Sample, A, 4, 2	Abundance: F3: Sample, A, 2, 3	Abundance: F4: Sample, M, 3, 3	Abundance: F5: Sample, M, 2, 2	Abundance: F6: Sample, M, 1, 1	Abundances (Normalized): F1: Sample, A, 6, 1	Abundances (Normalized): F2: Sample, A, 4, 2	Abundances (Normalized): F3: Sample, A, 2, 3	Abundances (Normalized): F4: Sample, M, 3, 3	Abundances (Normalized): F5: Sample, M, 2, 2	Abundances (Normalized): F6: Sample, M, 1, 1	Abundances Count: F1: Sample, A, 6, 1	Abundances Count: F2: Sample, A, 4, 2	Abundances Count: F3: Sample, A, 2, 3	Abundances Count: F4: Sample, M, 3, 3	Abundances Count: F5: Sample, M, 2, 2	Abundances Count: F6: Sample, M, 1, 1	Quan Info	Found in Sample: [S1] F1: Sample, A, 6, 1	Found in Sample: [S2] F2: Sample, A, 4, 2	Found in Sample: [S3] F3: Sample, A, 2, 3	Found in Sample: [S4] F4: Sample, M, 3, 3	Found in Sample: [S5] F5: Sample, M, 2, 2	Found in Sample: [S6] F6: Sample, M, 1, 1	Confidence (by Search Engine): Sequest HT
	TRUE	High	[K].LWVTPDTDVPLR.[A]		0.00446852	0.000337477	1	1	5	B4EPY5	B4EPY5 [167-178]		0	1411.76	FALSE	Burkholderia	10.021	0.000784473	101.36	143.3	56.7	115.13	31.56	58956.4	1.07123e+06	35907.1	39456.7	33052.3		98033.6	1.07123e+06	215202	67890.2	106898		1	1	1	1	1			High	High	Peak Found	High	High	Not Found	High
	TRUE	High	[R].LQGEVVISDITR.[T]		0.000203585	0.000337477	1	1	9	B4EPY5	B4EPY5 [114-125]		0	1329.74	FALSE	Burkholderia	4.32	0.156339	63.55	134.1	65.9	79.13	52.63	822243	2.90551e+06	73940	445526	207968	84665.1	1.36724e+06	2.90551e+06	443143	766583	672613	221544	2	2	1	2	1	1		High	High	High	High	High	High	High
[truncated: 4,253 more rows]
[truncated: 4 more columns]

## Sheet: Table S2 - OM; E
		Table S2 -	Proteins identified in B. cenocepacia J2315 by using the “surface shaving” strategy followed by LC-MS/MS (Threshold score: ≥2 unique peptides) and predicted to be localized in the outer membrane (OM), extracellular (E), fimbrium or flagella.
[truncated: 29 more rows]

[truncated: 2 more sheets: Table S3 - PM, CM, C, Table S4 - U]
